# Supplementary material for: Intrinsic transcriptomic sex differences in human endothelial cells at birth and in adults are associated with coronary artery disease targets
Source: Sci Rep. 2020 Jul 23;10:12367. doi: 10.1038/s41598-020-69451-8 (PMC7378217; doi:10.1038/s41598-020-69451-8)
Supplement: Supplementary file 1 — Supplementary Data File. [file 41598_2020_69451_MOESM1_ESM.xlsx]

## Sheet: Title
SUPPLEMENTAL DATA FILE
Intrinsic transcriptomic sex differences in human endothelial cells at birth and in adults are associated with coronary artery disease targets.
Robin J.G. Hartman1, MSc; Daniek M.C. Kapteijn1, BSc; Saskia Haitjema2, MD PhD; Mireille N. Bekker3, MD PhD; Michal Mokry1,2, MD PhD; Gerard Pasterkamp2, MD PhD; Mete Civelek4, PhD; Hester M. den Ruijter1, PhD
1 Laboratory of Experimental Cardiology, University Medical Center Utrecht, The Netherlands;
2 Laboratory of Clinical Chemistry and Haematology, University Medical Center Utrecht, The Netherlands;
3 Department of Obstetrics and Gynecology, University Medical Center Utrecht, Utrecht, The Netherlands;
4 Center for Public Health Genomics, Department of Biomedical Engineering, University of Virginia, Charlottesville, VA 22908, USA.

## Sheet: Intrinsic and acquired sex diff
ENSEMBL	SYMBOL	CHR	LIST	LogAdult	padjAdult	LogBirth	padjBirth	SexHormones
ENSG00000229807	XIST	X	intrinsic	4.94935	3.16729e-191	10.0848	1.25285e-88	0
ENSG00000198034	RPS4X	X	intrinsic	0.258465	4.04496e-50	0.551941	8.13642e-07	0			Variable explanation
ENSG00000130021	PUDP	X	intrinsic	1.06152	1.172e-46	0.740429	0.000288612	0			ENSEMBL	ENSEMBL id of the gene
ENSG00000169249	ZRSR2	X	intrinsic	0.841858	1.83179e-43	0.548142	0.0132006	0			SYMBOL	HGNC symbol for the gene
ENSG00000147050	KDM6A	X	intrinsic	0.83036	2.19822e-28	0.436751	0.0459051	0			CHR	Chromosome
ENSG00000005889	ZFX	X	intrinsic	0.459917	3.42137e-27	0.569788	0.00686687	0			LIST	If the gene has an intrinsic or acquired sex difference
ENSG00000101846	STS	X	intrinsic	0.785671	6.79393e-23	0.56705	0.0340205	0			LogAdult	Female/male log fold change adult endothelium
ENSG00000183943	PRKX	X	intrinsic	0.607698	2.10436e-16	0.503233	0.0125656	0			padjAdult	adjusted p-value test adult
ENSG00000130985	UBA1	X	intrinsic	0.418411	4.53031e-15	0.657709	1.57238e-07	0			LogBirth	Female/male log fold change endothelium at birth
ENSG00000072501	SMC1A	X	intrinsic	0.518505	2.15183e-09	0.520887	8.04634e-05	0			padjBirth	adjusted p-value test birth
ENSG00000126012	KDM5C	X	intrinsic	0.586174	6.5521e-09	0.910748	1.49801e-13	0			SexHormones	0 if gene is not in sex hormones gene-set, otherwise 1 (see 3rd tab)
ENSG00000086712	TXLNG	X	intrinsic	0.405853	1.04687e-06	0.432718	0.0514065	0
ENSG00000186312	CA5BP1	X	intrinsic	0.403092	3.33898e-05	0.984185	9.30175e-06	0
ENSG00000154237	LRRK1	15	intrinsic	0.158257	0.000475593	0.449178	0.0219741	0
ENSG00000130881	LRP3	19	intrinsic	0.394236	0.000640525	0.843573	0.000126767	0
ENSG00000196814	MVB12B	9	intrinsic	0.207575	0.0125079	0.513945	0.00847719	0
ENSG00000102225	CDK16	X	intrinsic	0.294631	0.0126228	0.673005	2.55911e-07	0
ENSG00000142156	COL6A1	21	intrinsic	0.707127	0.0261099	0.897518	1.9848e-06	0
ENSG00000189171	S100A13	1	intrinsic	0.0823653	0.0396469	0.451492	0.0963209	0
ENSG00000151240	DIP2C	10	intrinsic	0.407228	0.0431484	0.62321	0.00362511	0
ENSG00000157110	RBPMS	8	intrinsic	0.159429	0.0450983	0.415391	0.0434384	0
ENSG00000132182	NUP210	3	intrinsic	0.174586	0.0529066	1.83605	0.0924713	0
ENSG00000074964	ARHGEF10L	1	intrinsic	0.186506	0.0574764	1.47306	1.01176e-05	0
ENSG00000157978	LDLRAP1	1	intrinsic	0.173388	0.0574764	0.328075	0.0875316	0
ENSG00000115687	PASK	2	intrinsic	0.15072	0.0932691	0.430804	0.0468029	0
ENSG00000104812	GYS1	19	intrinsic	0.236489	0.0959947	0.504108	0.00297593	0
ENSG00000138031	ADCY3	2	intrinsic	0.263073	0.102971	0.36689	0.0147904	0
ENSG00000089154	GCN1	12	intrinsic	0.150373	0.107519	0.30389	0.0129118	0
ENSG00000095383	TBC1D2	9	intrinsic	0.36242	0.107626	0.6183	0.0123194	0
ENSG00000162407	PLPP3	1	intrinsic	0.404102	0.111707	0.479082	0.097965	0
ENSG00000132128	LRRC41	1	intrinsic	0.170612	0.114966	0.433871	0.00297593	0
ENSG00000082397	EPB41L3	18	intrinsic	0.28196	0.126136	0.43412	0.0137181	0
ENSG00000197971	MBP	18	intrinsic	0.230517	0.13089	0.963539	0.021443	0
ENSG00000171067	C11orf24	11	intrinsic	0.16711	0.147773	0.272044	0.0724667	0
ENSG00000168924	LETM1	4	intrinsic	0.145176	0.15189	0.336266	0.0308831	0
ENSG00000020577	SAMD4A	14	intrinsic	0.269735	0.154846	0.292821	0.0604665	0
ENSG00000127481	UBR4	1	intrinsic	0.144989	0.170576	0.233214	0.0636316	0
ENSG00000006757	PNPLA4	X	intrinsic	0.217914	0.170576	0.737314	0.0153358	0
ENSG00000141736	ERBB2	17	intrinsic	0.0316719	0.180791	0.472372	0.00191026	0
ENSG00000196547	MAN2A2	15	intrinsic	0.139479	0.188491	0.289842	0.0329181	0
ENSG00000134250	NOTCH2	1	intrinsic	0.306755	0.195688	0.343943	0.0816102	0
ENSG00000128185	DGCR6L	22	intrinsic	0.0505631	0.201623	0.443585	0.0226328	0
ENSG00000102030	NAA10	X	intrinsic	0.157785	0.213067	0.403968	0.0385021	0
ENSG00000097021	ACOT7	1	intrinsic	0.141235	0.214965	0.540848	0.00203255	0
ENSG00000175416	CLTB	5	intrinsic	0.0708493	0.214965	0.31349	0.0692486	0
ENSG00000111641	NOP2	12	intrinsic	0.173078	0.217041	0.329826	0.0433485	0
ENSG00000006756	ARSD	X	intrinsic	0.0760519	0.227796	0.61591	0.00927061	0
ENSG00000134815	DHX34	19	intrinsic	0.0786813	0.229021	0.487098	0.0140557	0
ENSG00000170485	NPAS2	2	intrinsic	0.109575	0.234205	0.548892	0.000546632	0
ENSG00000148843	PDCD11	10	intrinsic	0.151764	0.237003	0.241963	0.0948859	0
ENSG00000126822	PLEKHG3	14	intrinsic	0.106184	0.247279	1.22019	0.0017228	0
ENSG00000121653	MAPK8IP1	11	intrinsic	0.12951	0.248847	0.538472	0.0169864	0
ENSG00000100227	POLDIP3	22	intrinsic	0.0783767	0.255263	0.248017	0.0569277	0
ENSG00000213190	MLLT11	1	intrinsic	0.387462	0.261497	0.344883	0.0563808	0
ENSG00000152082	MZT2B	2	intrinsic	0.14842	0.269973	0.324859	0.0544351	0
ENSG00000139725	RHOF	12	intrinsic	0.264434	0.271706	0.520591	0.0292271	0
ENSG00000133424	LARGE1	22	intrinsic	0.120397	0.294039	1.07067	0.0178561	0
ENSG00000077235	GTF3C1	16	intrinsic	0.13599	0.303777	0.307692	0.0169148	0
ENSG00000142330	CAPN10	2	intrinsic	0.0301613	0.306971	0.428999	0.0286073	0
ENSG00000065989	PDE4A	19	intrinsic	0.136359	0.315182	0.636081	0.000745167	0
ENSG00000132563	REEP2	5	intrinsic	0.0569169	0.316607	0.713946	0.0762888	0
ENSG00000104885	DOT1L	19	intrinsic	0.0104934	0.331833	0.465008	0.008074	0
ENSG00000152767	FARP1	13	intrinsic	0.153908	0.332454	0.240008	0.0800864	1
ENSG00000177303	CASKIN2	17	intrinsic	0.0703462	0.334492	0.358378	0.0258234	0
ENSG00000156515	HK1	10	intrinsic	0.0999043	0.341937	0.222764	0.0962181	0
ENSG00000124782	RREB1	6	intrinsic	0.0169661	0.341937	0.297943	0.0583865	0
ENSG00000100605	ITPK1	14	intrinsic	0.0360468	0.345917	0.393574	0.00714611	1
ENSG00000197565	COL4A6	X	intrinsic	0.0655451	0.346921	1.04225	0.0430628	0
ENSG00000146648	EGFR	7	intrinsic	0.180316	0.354475	0.792342	0.00593087	0
ENSG00000113739	STC2	5	intrinsic	0.374946	0.354961	0.718269	0.00367339	1
ENSG00000165271	NOL6	9	intrinsic	0.134217	0.354961	0.415433	0.0216697	0
ENSG00000114867	EIF4G1	3	intrinsic	0.114504	0.354961	0.273872	0.0223873	0
ENSG00000114554	PLXNA1	3	intrinsic	0.190979	0.355838	0.83679	5.53739e-05	0
ENSG00000128340	RAC2	22	intrinsic	0.168185	0.361587	0.490388	0.0221426	0
ENSG00000167815	PRDX2	19	intrinsic	0.0996485	0.362629	0.381256	0.00789003	0
ENSG00000196588	MRTFA	22	intrinsic	0.0805264	0.362629	0.434236	0.00330205	0
ENSG00000015676	NUDCD3	7	intrinsic	0.0639343	0.362629	0.286839	0.0581264	0
ENSG00000089060	SLC8B1	12	intrinsic	0.22084	0.363578	0.540195	0.0325978	0
ENSG00000198624	CCDC69	5	intrinsic	0.200541	0.369518	0.389599	0.086474	0
ENSG00000156453	PCDH1	5	intrinsic	0.0687619	0.369518	0.556718	0.0113543	0
ENSG00000160803	UBQLN4	1	intrinsic	0.0600801	0.377151	0.249766	0.079149	0
ENSG00000063244	U2AF2	19	intrinsic	0.0434693	0.377151	0.340537	0.0254429	0
ENSG00000015532	XYLT2	17	intrinsic	0.105061	0.378159	0.447464	0.00539156	0
ENSG00000142494	SLC47A1	17	intrinsic	0.264837	0.379402	0.738776	0.0357746	0
ENSG00000159899	NPR2	9	intrinsic	0.152186	0.380644	0.331005	0.0576438	0
ENSG00000149177	PTPRJ	11	intrinsic	0.0341723	0.38714	0.525685	0.0324284	0
ENSG00000077150	NFKB2	10	intrinsic	0.0937067	0.39143	0.300386	0.0890237	0
ENSG00000066629	EML1	14	intrinsic	0.150692	0.395795	0.28702	0.0963929	0
ENSG00000143126	CELSR2	1	intrinsic	0.0314573	0.406657	0.832314	0.0348443	1
ENSG00000214655	ZSWIM8	10	intrinsic	0.11846	0.408141	0.312841	0.0118989	0
ENSG00000120129	DUSP1	5	intrinsic	0.204425	0.409649	0.586878	0.00194356	1
ENSG00000171310	CHST11	12	intrinsic	0.222814	0.411748	0.28851	0.0769993	0
ENSG00000197043	ANXA6	5	intrinsic	0.133013	0.411748	0.277166	0.034395	0
ENSG00000085872	CHERP	19	intrinsic	0.021498	0.414084	0.406113	0.0123641	0
ENSG00000124006	OBSL1	2	intrinsic	0.00867187	0.414639	0.511476	0.0112248	0
ENSG00000187688	TRPV2	17	intrinsic	0.383343	0.416883	1.46766	0.00108194	0
ENSG00000100228	RAB36	22	intrinsic	0.120597	0.418999	0.862443	0.0190231	0
ENSG00000100239	PPP6R2	22	intrinsic	0.0944448	0.426439	0.271985	0.070829	0
ENSG00000091592	NLRP1	17	intrinsic	0.163858	0.427929	0.319639	0.092087	0
ENSG00000114388	NPRL2	3	intrinsic	0.0886656	0.429436	0.406797	0.0505497	0
ENSG00000135476	ESPL1	12	intrinsic	0.218425	0.429436	0.342222	0.0528663	0
ENSG00000105738	SIPA1L3	19	intrinsic	0.143348	0.438211	0.479414	0.00838473	0
ENSG00000160294	MCM3AP	21	intrinsic	0.052277	0.439143	0.235134	0.0657673	0
ENSG00000196187	TMEM63A	1	intrinsic	0.0262249	0.448379	0.396297	0.0277609	0
ENSG00000034053	APBA2	15	intrinsic	0.217357	0.448379	0.827446	0.00099954	0
ENSG00000166986	MARS	12	intrinsic	0.14056	0.458114	0.281957	0.0701042	0
ENSG00000070366	SMG6	17	intrinsic	0.0169531	0.458695	0.298244	0.0663875	0
ENSG00000204371	EHMT2	6	intrinsic	0.0866702	0.460491	0.266075	0.0772549	0
ENSG00000099910	KLHL22	22	intrinsic	0.109655	0.463307	0.603101	0.00899445	0
ENSG00000198171	DDRGK1	20	intrinsic	0.149739	0.464676	0.337291	0.0487469	0
ENSG00000185800	DMWD	19	intrinsic	0.0831963	0.464969	0.397631	0.0134863	0
ENSG00000197122	SRC	20	intrinsic	0.188318	0.46633	0.52624	0.00184543	0
ENSG00000140553	UNC45A	15	intrinsic	0.0894701	0.47278	0.442679	0.00297593	0
ENSG00000188677	PARVB	22	intrinsic	0.046279	0.473173	0.272926	0.0550993	0
ENSG00000141556	TBCD	17	intrinsic	0.121968	0.473676	0.421858	0.00367339	0
ENSG00000131459	GFPT2	5	intrinsic	0.383215	0.473758	0.918875	0.0242551	0
ENSG00000047849	MAP4	3	intrinsic	0.0881733	0.476667	0.245725	0.0514766	0
ENSG00000132361	CLUH	17	intrinsic	0.0943377	0.47801	0.462076	0.0129118	0
ENSG00000122678	POLM	7	intrinsic	0.13164	0.47801	0.446016	0.072837	0
ENSG00000101216	GMEB2	20	intrinsic	0.057185	0.480024	0.397104	0.0227555	0
ENSG00000173638	SLC19A1	21	intrinsic	0.0437183	0.481909	0.459446	0.0186398	0
ENSG00000108557	RAI1	17	intrinsic	0.0400853	0.488459	0.477134	0.00274146	0
ENSG00000187741	FANCA	16	intrinsic	0.075305	0.491494	0.471182	0.0268696	0
ENSG00000136270	TBRG4	7	intrinsic	0.0495638	0.492223	0.45971	0.0168094	0
ENSG00000067048	DDX3Y	Y	intrinsic	-5.5129	2.33622e-242	-12.8696	1.06381e-30	0
ENSG00000129824	RPS4Y1	Y	intrinsic	-9.23373	4.64323e-237	-12.2171	9.03602e-29	0
ENSG00000198692	EIF1AY	Y	intrinsic	-5.38588	1.05724e-218	-9.69636	3.62877e-30	0
ENSG00000012817	KDM5D	Y	intrinsic	-3.58815	8.98398e-178	-11.6245	2.35486e-31	0
ENSG00000131002	TXLNGY	Y	intrinsic	-0.542491	5.2645e-11	-9.84465	2.7118e-16	0
ENSG00000233864	TTTY15	Y	intrinsic	-0.386219	3.502e-09	-9.40412	1.2245e-18	0
ENSG00000114374	USP9Y	Y	intrinsic	-0.481591	9.83194e-09	-9.0111	1.19307e-22	0
ENSG00000164144	ARFIP1	4	intrinsic	-0.177374	0.00225317	-0.382284	0.0495146	0
ENSG00000183878	UTY	Y	intrinsic	-0.182749	0.00305775	-9.06511	2.07087e-17	0
ENSG00000099725	PRKY	Y	intrinsic	-0.193095	0.00373244	-4.72505	1.66266e-35	0
ENSG00000005020	SKAP2	7	intrinsic	-0.535909	0.015049	-0.461266	0.0104962	0
ENSG00000067646	ZFY	Y	intrinsic	-0.309758	0.0169378	-7.19924	9.1069e-20	0
ENSG00000136521	NDUFB5	3	intrinsic	-0.106652	0.027913	-0.59719	7.3781e-05	0
ENSG00000064989	CALCRL	2	intrinsic	-0.406589	0.0455964	-0.738551	0.00297593	0
ENSG00000129071	MBD4	3	intrinsic	-0.210284	0.046205	-0.348478	0.0604665	0
ENSG00000115271	GCA	2	intrinsic	-0.306888	0.0519292	-0.65199	0.0425457	0
ENSG00000175387	SMAD2	18	intrinsic	-0.137475	0.0654843	-0.33501	0.0444331	0
ENSG00000198612	COPS8	2	intrinsic	-0.148799	0.0664412	-0.383452	0.00597918	0
ENSG00000064995	TAF11	6	intrinsic	-0.152752	0.0743829	-0.278066	0.0980958	0
ENSG00000127184	COX7C	5	intrinsic	-0.089407	0.0756198	-0.504305	0.00072181	0
ENSG00000109184	DCUN1D4	4	intrinsic	-0.171836	0.0806017	-0.418494	0.0255349	0
ENSG00000127947	PTPN12	7	intrinsic	-0.148216	0.104688	-0.398512	0.00762871	0
ENSG00000163512	AZI2	3	intrinsic	-0.123442	0.111081	-0.402484	0.027116	0
ENSG00000009307	CSDE1	1	intrinsic	-0.128704	0.118304	-0.197533	0.092486	0
ENSG00000143947	RPS27A	2	intrinsic	-0.0625411	0.133355	-0.404467	0.00174548	0
ENSG00000147677	EIF3H	8	intrinsic	-0.0717177	0.13337	-0.262504	0.0417618	0
ENSG00000241837	ATP5PO	21	intrinsic	-0.0782383	0.138932	-0.370509	0.0214399	0
ENSG00000096401	CDC5L	6	intrinsic	-0.092958	0.156355	-0.266286	0.0619178	0
ENSG00000154059	IMPACT	18	intrinsic	-0.123083	0.184136	-0.467245	0.031853	0
ENSG00000065518	NDUFB4	3	intrinsic	-0.0569292	0.192113	-0.569709	0.00191026	0
ENSG00000187109	NAP1L1	12	intrinsic	-0.113285	0.201623	-0.38393	0.00169002	0
ENSG00000101972	STAG2	X	intrinsic	-0.111844	0.212172	-0.355309	0.0282029	0
ENSG00000172795	DCP2	5	intrinsic	-0.172253	0.212172	-0.381704	0.0917432	0
ENSG00000153147	SMARCA5	4	intrinsic	-0.113414	0.212436	-0.2679	0.0881866	0
ENSG00000070961	ATP2B1	12	intrinsic	-0.159847	0.212436	-0.530285	0.0200279	0
ENSG00000129518	EAPP	14	intrinsic	-0.135226	0.212436	-0.464802	0.0286481	0
ENSG00000125351	UPF3B	X	intrinsic	-0.150996	0.221144	-0.345257	0.0599951	0
ENSG00000075651	PLD1	3	intrinsic	-0.365328	0.225055	-0.357172	0.0448087	0
ENSG00000185291	IL3RA	X	intrinsic	-0.475708	0.231426	-0.581211	0.0452054	0
ENSG00000152944	MED21	12	intrinsic	-0.159809	0.236409	-0.508584	0.0194562	0
ENSG00000162616	DNAJB4	1	intrinsic	-0.207129	0.24222	-0.595514	0.00296806	0
ENSG00000071967	CYBRD1	2	intrinsic	-0.316803	0.243628	-0.780998	0.000603611	0
ENSG00000140299	BNIP2	15	intrinsic	-0.12554	0.2456	-0.398102	0.0153138	0
ENSG00000156467	UQCRB	8	intrinsic	-0.065417	0.248609	-0.42924	0.000703996	0
ENSG00000185222	TCEAL9	X	intrinsic	-0.113068	0.2609	-0.299623	0.070984	0
ENSG00000169756	LIMS1	2	intrinsic	-0.159037	0.268029	-0.338161	0.0352278	0
ENSG00000113328	CCNG1	5	intrinsic	-0.137194	0.269973	-0.680365	2.64495e-06	0
ENSG00000119326	CTNNAL1	9	intrinsic	-0.14362	0.270204	-0.385808	0.00890559	0
ENSG00000182899	RPL35A	3	intrinsic	-0.0563319	0.27124	-0.37063	0.00917458	0
ENSG00000166913	YWHAB	20	intrinsic	-0.119358	0.271267	-0.322734	0.00864393	0
ENSG00000121741	ZMYM2	13	intrinsic	-0.124559	0.271706	-0.40732	0.0294202	0
ENSG00000119335	SET	9	intrinsic	-0.0926401	0.271706	-0.330391	0.00636896	0
ENSG00000165417	GTF2A1	14	intrinsic	-0.183809	0.27761	-0.413872	0.0351192	0
ENSG00000166037	CEP57	11	intrinsic	-0.154273	0.277765	-0.634747	0.00226292	0
ENSG00000067900	ROCK1	18	intrinsic	-0.0684128	0.283421	-0.414347	0.0141142	0
ENSG00000188994	ZNF292	6	intrinsic	-0.0767462	0.283421	-0.391775	0.0896411	0
ENSG00000182004	SNRPE	1	intrinsic	-0.0795187	0.28646	-0.656678	8.70011e-06	0
ENSG00000106733	NMRK1	9	intrinsic	-0.244015	0.28923	-0.384734	0.0815734	0
ENSG00000124172	ATP5F1E	20	intrinsic	-0.0680923	0.305597	-0.626127	3.38932e-08	0
ENSG00000115561	CHMP3	2	intrinsic	-0.100104	0.316607	-0.410858	0.0151231	0
ENSG00000127990	SGCE	7	intrinsic	-0.331525	0.321595	-0.612944	0.0240454	0
ENSG00000133639	BTG1	12	intrinsic	-0.20406	0.329181	-0.37266	0.0126125	0
ENSG00000113300	CNOT6	5	intrinsic	-0.14287	0.330836	-0.298099	0.088055	0
ENSG00000134248	LAMTOR5	1	intrinsic	-0.0837614	0.332454	-0.431291	0.0116094	0
ENSG00000116678	LEPR	1	intrinsic	-0.481806	0.332454	-0.749332	0.0177347	0
ENSG00000090487	SPG21	15	intrinsic	-0.084493	0.332454	-0.295258	0.0559411	0
ENSG00000115866	DARS	2	intrinsic	-0.134358	0.335729	-0.275414	0.0939218	0
ENSG00000104408	EIF3E	8	intrinsic	-0.0731516	0.341555	-0.410129	0.00140011	0
ENSG00000054219	LY75	2	intrinsic	-0.438717	0.344539	-0.923805	0.021443	0
ENSG00000111802	TDP2	6	intrinsic	-0.0946271	0.354961	-0.388882	0.0467538	0
ENSG00000117020	AKT3	1	intrinsic	-0.130086	0.355174	-0.315787	0.0756906	0
ENSG00000071082	RPL31	2	intrinsic	-0.501166	0.358659	-0.419047	0.00106982	0
ENSG00000156482	RPL30	8	intrinsic	-0.0497077	0.362187	-0.38298	0.00862884	0
ENSG00000119878	CRIPT	2	intrinsic	-0.154311	0.362629	-0.786884	0.000919305	0
ENSG00000198157	HMGN5	X	intrinsic	-0.126992	0.362629	-0.790546	0.0242082	0
ENSG00000083099	LYRM2	6	intrinsic	-0.130283	0.364946	-0.374705	0.0195087	0
ENSG00000117859	OSBPL9	1	intrinsic	-0.0923493	0.366121	-0.288492	0.0878932	0
ENSG00000163818	LZTFL1	3	intrinsic	-0.123074	0.36633	-0.519286	0.0355804	0
ENSG00000137710	RDX	11	intrinsic	-0.125644	0.369518	-0.517498	0.0061721	0
ENSG00000073969	NSF	17	intrinsic	-0.0780377	0.370039	-0.318866	0.0477585	0
ENSG00000015479	MATR3	5	intrinsic	-0.0546743	0.373506	-0.275677	0.0480921	0
ENSG00000145687	SSBP2	5	intrinsic	-0.206635	0.379301	-0.660322	0.0325978	0
ENSG00000185305	ARL15	5	intrinsic	-0.121439	0.379301	-0.550827	0.0297191	0
ENSG00000169019	COMMD8	4	intrinsic	-0.0855587	0.379402	-0.497634	0.0627848	0
ENSG00000178695	KCTD12	13	intrinsic	-0.15499	0.379402	-0.455785	0.050498	0
ENSG00000118777	ABCG2	4	intrinsic	-0.382759	0.379402	-0.651837	0.0554054	0
ENSG00000117632	STMN1	1	intrinsic	-0.156116	0.38714	-0.286632	0.0351581	0
ENSG00000198839	ZNF277	7	intrinsic	-0.142397	0.388511	-0.467699	0.0839635	0
ENSG00000078674	PCM1	8	intrinsic	-0.0775615	0.389127	-0.284022	0.0605371	0
ENSG00000136146	MED4	13	intrinsic	-0.134429	0.389283	-0.331097	0.053658	0
ENSG00000113387	SUB1	5	intrinsic	-0.0740369	0.390711	-0.524376	0.000652686	0
ENSG00000150593	PDCD4	10	intrinsic	-0.180782	0.390711	-0.493877	0.0125656	1
ENSG00000164830	OXR1	8	intrinsic	-0.0986826	0.393594	-0.416251	0.0711077	0
ENSG00000156253	RWDD2B	21	intrinsic	-0.115947	0.397592	-0.516161	0.0196895	0
ENSG00000171858	RPS21	20	intrinsic	-0.030459	0.39862	-0.32785	0.0231773	0
ENSG00000137960	GIPC2	1	intrinsic	-0.349314	0.399334	-1.18949	0.000495821	0
ENSG00000138814	PPP3CA	4	intrinsic	-0.178522	0.400165	-0.461407	0.00566867	0
ENSG00000162627	SNX7	1	intrinsic	-0.0802337	0.401106	-0.362202	0.0567719	0
ENSG00000109854	HTATIP2	11	intrinsic	-0.12395	0.401488	-0.432014	0.0494437	0
ENSG00000087053	MTMR2	11	intrinsic	-0.0958012	0.402355	-0.44009	0.0156053	0
ENSG00000134825	TMEM258	11	intrinsic	-0.119708	0.403851	-0.290331	0.0761118	0
ENSG00000136143	SUCLA2	13	intrinsic	-0.100269	0.405733	-0.352846	0.0597764	0
ENSG00000183648	NDUFB1	14	intrinsic	-0.0775321	0.406578	-0.559731	9.78255e-05	0
ENSG00000171862	PTEN	10	intrinsic	-0.0919642	0.411748	-0.318527	0.0393796	0
ENSG00000144048	DUSP11	2	intrinsic	-0.0755631	0.411748	-0.403204	0.0487469	0
ENSG00000244754	N4BP2L2	13	intrinsic	-0.103706	0.411748	-0.437182	0.0147829	0
ENSG00000113163	COL4A3BP	5	intrinsic	-0.137868	0.414639	-0.458025	0.041205	0
ENSG00000143457	GOLPH3L	1	intrinsic	-0.103884	0.417927	-0.301454	0.098043	0
ENSG00000155329	ZCCHC10	5	intrinsic	-0.0845239	0.420216	-0.455811	0.0436722	0
ENSG00000090989	EXOC1	4	intrinsic	-0.0577475	0.420313	-0.45053	0.0103328	0
ENSG00000175581	MRPL48	11	intrinsic	-0.117692	0.422756	-0.374582	0.0473291	0
ENSG00000170323	FABP4	8	intrinsic	-0.48822	0.426439	-1.10975	2.5555e-07	0
ENSG00000116977	LGALS8	1	intrinsic	-0.0770894	0.426439	-0.370511	0.0323085	0
ENSG00000006715	VPS41	7	intrinsic	-0.113438	0.426745	-0.258913	0.0951718	0
ENSG00000198189	HSD17B11	4	intrinsic	-0.159782	0.426924	-0.933495	0.000120335	0
ENSG00000121022	COPS5	8	intrinsic	-0.0696077	0.429436	-0.255225	0.0862725	0
ENSG00000092020	PPP2R3C	14	intrinsic	-0.0861329	0.431605	-0.47746	0.00441264	0
ENSG00000106399	RPA3	7	intrinsic	-0.15296	0.433387	-0.719008	0.00634759	0
ENSG00000168214	RBPJ	4	intrinsic	-0.0879915	0.435142	-0.378901	0.0106019	0
ENSG00000151748	SAV1	14	intrinsic	-0.126881	0.438086	-0.388145	0.0609953	0
ENSG00000120533	ENY2	8	intrinsic	-0.0697462	0.43979	-0.287971	0.0672151	0
ENSG00000147862	NFIB	9	intrinsic	-0.0902384	0.448379	-0.398458	0.0194949	0
ENSG00000143742	SRP9	1	intrinsic	-0.0742172	0.448379	-0.660547	2.87007e-08	0
ENSG00000114902	SPCS1	3	intrinsic	-0.0709818	0.454065	-0.263151	0.0883052	0
ENSG00000121858	TNFSF10	3	intrinsic	-0.409373	0.460491	-0.441346	0.0526321	0
ENSG00000131171	SH3BGRL	X	intrinsic	-0.130479	0.46484	-0.536353	0.00216287	0
ENSG00000116747	TROVE2	1	intrinsic	-0.0617705	0.465867	-0.39307	0.0802606	0
ENSG00000146729	NIPSNAP2	7	intrinsic	-0.0821532	0.46633	-0.340389	0.0681058	0
ENSG00000138286	FAM149B1	10	intrinsic	-0.129507	0.467669	-0.36523	0.0975547	0
ENSG00000168522	FNTA	8	intrinsic	-0.0899621	0.474112	-0.486393	0.00241553	0
ENSG00000206560	ANKRD28	3	intrinsic	-0.163168	0.47473	-0.30192	0.0975547	0
ENSG00000074201	CLNS1A	11	intrinsic	-0.0674049	0.475165	-0.351684	0.0411645	0
ENSG00000185630	PBX1	1	intrinsic	-0.159708	0.475937	-0.438747	0.0673719	0
ENSG00000137500	CCDC90B	11	intrinsic	-0.0727348	0.47639	-0.501485	0.00764141	0
ENSG00000104765	BNIP3L	8	intrinsic	-0.133525	0.47801	-0.361068	0.0172132	0
ENSG00000109536	FRG1	4	intrinsic	-0.0893885	0.47801	-0.598026	0.000288816	0
ENSG00000168288	MMADHC	2	intrinsic	-0.0602877	0.47801	-0.35146	0.0173101	0
ENSG00000152601	MBNL1	3	intrinsic	-0.0796028	0.47801	-0.400488	0.0168402	0
ENSG00000255529	POLR2M	15	intrinsic	-0.102397	0.481909	-0.602446	0.00778796	0
ENSG00000133703	KRAS	12	intrinsic	-0.0881361	0.482927	-0.313811	0.0966632	0
ENSG00000109775	UFSP2	4	intrinsic	-0.0856208	0.487036	-0.45949	0.0182199	0
ENSG00000186522	2010-09-01	1900-01-02	intrinsic	-0.0978059	0.488459	-0.310148	0.0602937	0
ENSG00000123106	CCDC91	12	intrinsic	-0.124207	0.48916	-0.487596	0.0823376	0
ENSG00000211460	TSN	2	intrinsic	-0.0585796	0.489529	-0.22528	0.0980769	0
ENSG00000109107	ALDOC	17	acquired	-0.412011	0.000175587	0.0791092	0.837518	0
ENSG00000085563	ABCB1	7	acquired	-0.821019	0.000561889	-0.0113238	0.987365	0
ENSG00000110492	MDK	11	acquired	-0.841349	0.00194201	0.077078	0.680149	1
ENSG00000107372	ZFAND5	9	acquired	-0.171166	0.00964904	-0.000162056	0.999012	0
ENSG00000168824	NSG1	4	acquired	-0.772685	0.0293088	-0.299071	NA	0
ENSG00000133935	ERG28	14	acquired	-0.166727	0.0393931	-0.0488283	0.82372	0
ENSG00000139910	NOVA1	14	acquired	-0.334909	0.0516969	-0.204542	NA	0
ENSG00000152518	ZFP36L2	2	acquired	-0.265921	0.0573432	-0.0753778	0.735198	0
ENSG00000060138	YBX3	12	acquired	-0.161914	0.0629025	-0.0691185	0.68875	0
ENSG00000118096	IFT46	11	acquired	-0.146976	0.0633064	0.0707701	0.764747	0
ENSG00000121390	PSPC1	13	acquired	-0.186857	0.0730116	-0.0442726	0.821061	0
ENSG00000181019	NQO1	16	acquired	-0.223739	0.0743829	-0.00691949	0.979238	0
ENSG00000196976	LAGE3	X	acquired	-0.186979	0.0798819	0.0527529	0.850396	0
ENSG00000204228	HSD17B8	6	acquired	-0.34514	0.0804121	-0.174148	NA	0
ENSG00000053501	USE1	19	acquired	-0.172194	0.0870716	0.024077	0.931901	0
ENSG00000138801	PAPSS1	4	acquired	-0.13581	0.0932691	-0.0628549	0.755584	0
ENSG00000166347	CYB5A	18	acquired	-0.236976	0.118768	0.0985208	0.748165	0
ENSG00000170745	KCNS3	2	acquired	-0.207851	0.120642	0.277965	NA	0
ENSG00000134779	TPGS2	18	acquired	-0.281919	0.125181	0.0134714	0.938962	0
ENSG00000159164	SV2A	1	acquired	-0.316664	0.135374	-0.10525	0.832901	0
ENSG00000164687	FABP5	8	acquired	-0.297481	0.145972	-0.0473239	0.852788	1
ENSG00000151623	NR3C2	4	acquired	-0.228119	0.14618	-0.0679092	0.831772	0
ENSG00000162191	UBXN1	11	acquired	-0.141696	0.148606	0.0795744	0.680277	0
ENSG00000084693	AGBL5	2	acquired	-0.169789	0.154846	0.0778217	0.686257	0
ENSG00000160050	CCDC28B	1	acquired	-0.169846	0.155997	0.112529	0.671705	0
ENSG00000090554	FLT3LG	19	acquired	-0.252746	0.16068	-0.541171	NA	0
ENSG00000157895	C12orf43	12	acquired	-0.148756	0.166897	0.0930608	0.669134	0
ENSG00000165821	SALL2	14	acquired	-0.287555	0.170576	0.150078	0.700136	0
ENSG00000129657	SEC14L1	17	acquired	-0.18918	0.170576	0.0120425	0.941167	0
ENSG00000183060	LYSMD4	15	acquired	-0.204682	0.179507	0.108955	0.797058	0
ENSG00000140939	NOL3	16	acquired	-0.209632	0.184997	-0.0207246	0.942428	0
ENSG00000132669	RIN2	20	acquired	-0.237696	0.188264	0.0251241	0.894157	0
ENSG00000003147	ICA1	7	acquired	-0.179092	0.192682	-0.00481145	0.984981	0
ENSG00000103490	PYCARD	16	acquired	-0.265049	0.201623	-0.01835	0.951264	0
ENSG00000011523	CEP68	2	acquired	-0.266704	0.210103	-0.038743	0.867179	0
ENSG00000139531	SUOX	12	acquired	-0.198868	0.212734	0.0451076	0.827841	0
ENSG00000120675	DNAJC15	13	acquired	-0.189439	0.213913	-0.0978995	0.685598	0
ENSG00000071242	RPS6KA2	6	acquired	-0.233448	0.214965	0.0332487	0.847824	1
ENSG00000101134	DOK5	20	acquired	-0.589933	0.214965	-0.235311	0.702765	0
ENSG00000125965	GDF5	20	acquired	-0.186328	0.227796	0.13534	NA	0
ENSG00000128271	ADORA2A	22	acquired	-0.33716	0.235429	-0.78868	NA	0
ENSG00000157045	NTAN1	16	acquired	-0.15372	0.242858	-0.0704804	0.659425	0
ENSG00000160584	SIK3	11	acquired	-0.156458	0.245493	-0.064894	0.738935	0
ENSG00000061918	GUCY1B1	4	acquired	-0.317881	0.262969	-0.133183	0.821043	0
ENSG00000117318	ID3	1	acquired	-0.219617	0.269973	-0.0510235	0.795641	0
ENSG00000119950	MXI1	10	acquired	-0.190961	0.269973	-0.148398	0.721167	0
ENSG00000084072	PPIE	1	acquired	-0.139947	0.270204	-0.00328003	0.987197	0
ENSG00000143507	DUSP10	1	acquired	-0.135895	0.276638	-0.306012	NA	0
ENSG00000248098	BCKDHA	19	acquired	-0.134659	0.28923	0.0897828	NA	0
ENSG00000141027	NCOR1	17	acquired	-0.15055	0.289439	0.024377	0.889517	0
ENSG00000183044	ABAT	16	acquired	-0.264587	0.294039	0.214038	NA	1
ENSG00000182165	TP53TG1	7	acquired	-0.233933	0.306971	0.0703201	0.834309	0
ENSG00000184117	NIPSNAP1	22	acquired	-0.184562	0.309402	0.0333932	0.877618	0
ENSG00000176783	RUFY1	5	acquired	-0.141751	0.31218	0.0106403	0.95758	0
ENSG00000177030	DEAF1	11	acquired	-0.209812	0.321595	-0.0259783	0.929609	0
ENSG00000113838	TBCCD1	3	acquired	-0.140153	0.332454	0.0525038	0.850604	0
ENSG00000134287	ARF3	12	acquired	-0.15366	0.344155	0.038294	0.826934	0
ENSG00000163251	FZD5	2	acquired	-0.184167	0.344539	-0.135309	0.715384	0
ENSG00000136504	KAT7	17	acquired	-0.197604	0.345917	-0.0206702	0.924302	0
ENSG00000068079	IFI35	17	acquired	-0.174625	0.345917	-0.128796	0.688664	0
ENSG00000213145	CRIP1	14	acquired	-0.390017	0.350724	0.785713	NA	0
ENSG00000175183	CSRP2	12	acquired	-0.315791	0.354961	0.00999314	0.979183	0
ENSG00000140396	NCOA2	8	acquired	-0.151493	0.354961	-0.115287	0.690541	0
ENSG00000079691	CARMIL1	6	acquired	-0.204378	0.354961	-0.0799041	0.846245	0
ENSG00000102804	TSC22D1	13	acquired	-0.148189	0.357049	-0.00478798	0.979862	1
ENSG00000147027	TMEM47	X	acquired	-0.168193	0.362629	-0.0361969	0.955798	0
ENSG00000130813	C19orf66	19	acquired	-0.180412	0.362629	-0.0434396	0.850594	0
ENSG00000129295	LRRC6	8	acquired	-0.224609	0.362629	-0.251998	NA	0
ENSG00000092068	SLC7A8	14	acquired	-0.282987	0.362629	0.0889058	NA	0
ENSG00000119138	KLF9	9	acquired	-0.211015	0.362629	-0.0192175	0.94612	0
ENSG00000204301	NOTCH4	6	acquired	-0.389871	0.362629	0.0390099	0.876204	0
ENSG00000056972	TRAF3IP2	6	acquired	-0.201586	0.366121	-0.0970445	0.67316	0
ENSG00000011465	DCN	12	acquired	-0.638777	0.370577	0.433471	NA	0
ENSG00000103275	UBE2I	16	acquired	-0.203126	0.373726	0.0481123	0.752739	1
ENSG00000169242	EFNA1	1	acquired	-0.304902	0.384283	-0.0478238	0.834113	0
ENSG00000087076	HSD17B14	19	acquired	-0.141524	0.388198	0.119311	0.693885	1
ENSG00000188690	UROS	10	acquired	-0.160354	0.39143	-0.000151566	0.999186	0
ENSG00000115289	PCGF1	2	acquired	-0.163622	0.39143	-0.0921074	0.804095	0
ENSG00000150764	DIXDC1	11	acquired	-0.198674	0.399416	0.0196257	0.945432	0
ENSG00000163751	CPA3	3	acquired	-0.410145	0.402355	-0.0190923	NA	0
ENSG00000102387	TAF7L	X	acquired	-0.346562	0.408414	0.142587	NA	0
ENSG00000100504	PYGL	14	acquired	-0.160483	0.411748	0.00378535	0.986229	0
ENSG00000150967	ABCB9	12	acquired	-0.160305	0.414522	0.11414	0.668412	0
ENSG00000115317	HTRA2	2	acquired	-0.145998	0.414547	0.094258	0.682134	0
ENSG00000129675	ARHGEF6	X	acquired	-0.201056	0.42049	-0.131561	0.705007	0
ENSG00000197568	HHLA3	1	acquired	-0.229768	0.431955	0.243647	NA	0
ENSG00000204576	PRR3	6	acquired	-0.162679	0.438772	0.0488381	0.845601	0
ENSG00000197872	FAM49A	2	acquired	-0.172656	0.44229	-0.0619155	0.803726	0
ENSG00000083123	BCKDHB	6	acquired	-0.178167	0.444934	-0.0271837	0.94306	0
ENSG00000122390	NAA60	16	acquired	-0.180536	0.446048	0.0339699	NA	0
ENSG00000071246	VASH1	14	acquired	-0.351365	0.448379	0.0530597	0.760426	0
ENSG00000186918	ZNF395	8	acquired	-0.227475	0.448957	0.0460403	0.872357	0
ENSG00000198774	RASSF9	12	acquired	-0.140581	0.44979	-0.12573	0.809685	0
ENSG00000165507	DEPP1	10	acquired	-0.364646	0.450648	-0.191267	0.676562	0
ENSG00000067992	PDK3	X	acquired	-0.136531	0.468433	0.0413982	0.936921	0
ENSG00000165757	JCAD	10	acquired	-0.277815	0.47191	-0.0323343	0.858698	0
ENSG00000160325	CACFD1	9	acquired	-0.135386	0.47278	0.1138	0.701138	0
ENSG00000158315	RHBDL2	1	acquired	-0.136227	0.473758	0.268875	NA	0
ENSG00000133056	PIK3C2B	1	acquired	-0.226489	0.477252	-0.0692095	0.781431	0
ENSG00000067369	TP53BP1	15	acquired	-0.152739	0.47801	-0.0223791	0.902787	0
ENSG00000124486	USP9X	X	acquired	0.273171	4.09202e-16	-0.0445066	0.805688	0
ENSG00000123595	RAB9A	X	acquired	0.359428	1.81526e-13	-0.105112	0.714725	0
ENSG00000106605	BLVRA	7	acquired	0.215157	1.20373e-06	0.00812993	0.971022	0
ENSG00000102054	RBBP7	X	acquired	0.228044	0.000171887	-0.0294031	0.87133	0
ENSG00000069482	GAL	11	acquired	0.593332	0.000654485	-0.0735562	0.841316	1
ENSG00000168306	ACOX2	3	acquired	0.292962	0.000960233	-0.262102	NA	1
ENSG00000046651	OFD1	X	acquired	0.272259	0.00151432	-0.0536101	0.871294	0
ENSG00000126778	SIX1	14	acquired	0.229894	0.00654203	0.197773	NA	0
ENSG00000122786	CALD1	7	acquired	0.134693	0.00764838	-0.00144249	0.994668	0
ENSG00000177383	MAGEF1	3	acquired	0.169892	0.00927934	0.0650438	0.821405	0
ENSG00000157168	NRG1	8	acquired	0.524892	0.00932846	0.0321462	0.895117	0
ENSG00000140379	BCL2A1	15	acquired	0.555869	0.013408	-0.123792	NA	0
ENSG00000163814	CDCP1	3	acquired	0.608791	0.015049	-0.734841	NA	0
ENSG00000133121	STARD13	13	acquired	0.406472	0.015049	0.0699586	0.770776	0
ENSG00000253203	GUSBP3	5	acquired	0.207906	0.0219284	0.236208	NA	0
ENSG00000147044	CASK	X	acquired	0.236516	0.0548697	0.111289	0.676562	0
ENSG00000182504	CEP97	3	acquired	0.13864	0.0573522	0.0275998	0.934401	0
ENSG00000115602	IL1RL1	2	acquired	0.650413	0.0573522	-0.250028	0.653036	0
ENSG00000173068	BNC2	9	acquired	0.254229	0.0574764	0.00432824	0.984684	0
ENSG00000133101	CCNA1	13	acquired	0.669524	0.0587673	-0.258745	NA	1
ENSG00000180229	HERC2P3	15	acquired	0.180544	0.0653728	-0.45885	0.65438	0
ENSG00000065665	SEC61A2	10	acquired	0.189675	0.0658937	0.0309649	0.942633	0
ENSG00000134242	PTPN22	1	acquired	0.368413	0.0667493	-0.200093	NA	0
ENSG00000156675	RAB11FIP1	8	acquired	0.21806	0.0699873	0.0830287	0.844873	0
ENSG00000101577	LPIN2	18	acquired	0.208801	0.0826031	-0.0349888	0.868089	0
ENSG00000107959	PITRM1	10	acquired	0.206071	0.0844123	-0.0184958	0.951069	0
ENSG00000070882	OSBPL3	7	acquired	0.221486	0.0916841	-0.00856313	0.968412	0
ENSG00000124243	BCAS4	20	acquired	0.206981	0.0923858	0.190705	NA	0
ENSG00000158458	NRG2	5	acquired	0.137915	0.100177	-0.295088	NA	0
ENSG00000151726	ACSL1	4	acquired	0.194343	0.109426	0.0687173	0.775329	0
ENSG00000069020	MAST4	5	acquired	0.25561	0.120225	-0.0609069	0.721049	1
ENSG00000138119	MYOF	10	acquired	0.218654	0.123575	0.0200281	0.909743	1
ENSG00000137177	KIF13A	6	acquired	0.163839	0.137103	-0.00684777	0.97879	0
ENSG00000219481	NBPF1	1	acquired	0.158979	0.137941	-0.0309285	0.914099	0
ENSG00000108854	SMURF2	17	acquired	0.201903	0.138429	0.0585423	0.76302	0
ENSG00000117791	MARC2	1	acquired	0.218604	0.138932	-0.0234947	0.929598	0
ENSG00000145736	GTF2H2	5	acquired	0.177427	0.151372	-0.102815	0.818104	0
ENSG00000101849	TBL1X	X	acquired	0.164938	0.153787	0.0437724	0.822514	0
ENSG00000110911	SLC11A2	12	acquired	0.255124	0.161408	-0.0534213	0.788772	0
ENSG00000197375	SLC22A5	5	acquired	0.134272	0.172314	0.0873249	0.846245	1
ENSG00000124942	AHNAK	11	acquired	0.237479	0.178881	-0.0643046	0.775024	0
ENSG00000121578	B4GALT4	3	acquired	0.180804	0.182193	-0.0224974	0.956458	0
ENSG00000121350	PYROXD1	12	acquired	0.197487	0.202808	-0.087576	0.76811	0
ENSG00000166167	BTRC	10	acquired	0.165096	0.204392	-0.00408677	0.987197	0
ENSG00000124588	NQO2	6	acquired	0.262748	0.223764	0.0387635	0.909145	0
ENSG00000196876	SCN8A	12	acquired	0.220608	0.226899	-0.0694052	0.765681	0
ENSG00000118242	MREG	2	acquired	0.168928	0.229435	-0.0777163	NA	1
ENSG00000112378	PERP	6	acquired	0.21759	0.233914	-0.044884	0.818107	1
ENSG00000107984	DKK1	10	acquired	0.278216	0.248847	0.0880958	0.709106	0
ENSG00000151348	EXT2	11	acquired	0.279336	0.257807	0.00706964	0.980142	0
ENSG00000196743	GM2A	5	acquired	0.165901	0.269973	0.0531578	0.782104	1
ENSG00000127526	SLC35E1	19	acquired	0.196936	0.269973	-0.03241	0.853016	0
ENSG00000124275	MTRR	5	acquired	0.175542	0.28923	0.0143641	0.951264	0
ENSG00000131015	ULBP2	6	acquired	0.290596	0.299962	0.1054	0.769	0
ENSG00000127603	MACF1	1	acquired	0.1955	0.31218	0.0472706	0.783403	0
ENSG00000175265	GOLGA8A	15	acquired	0.298022	0.312288	-0.021934	0.938887	0
ENSG00000115295	CLIP4	2	acquired	0.186071	0.314452	-0.130105	0.668749	0
ENSG00000185917	SETD4	21	acquired	0.161016	0.317648	0.0653005	0.823676	0
ENSG00000102710	SUPT20H	13	acquired	0.133621	0.321595	-0.0364375	0.853225	0
ENSG00000148218	ALAD	9	acquired	0.17727	0.321595	0.0105439	0.958957	0
ENSG00000178445	GLDC	9	acquired	0.378362	0.325407	-0.00928696	NA	0
ENSG00000123104	ITPR2	12	acquired	0.150855	0.326691	-0.0582682	0.832527	0
ENSG00000114395	CYB561D2	3	acquired	0.162865	0.332454	-0.0971913	0.783251	0
ENSG00000166411	IDH3A	15	acquired	0.249484	0.341409	0.0296964	0.877618	0
ENSG00000122729	ACO1	9	acquired	0.146104	0.341937	-0.0219063	0.905995	0
ENSG00000156011	PSD3	8	acquired	0.212304	0.345917	-0.109626	0.682684	0
ENSG00000110917	MLEC	12	acquired	0.211827	0.345917	0.0387259	0.797058	0
ENSG00000089737	DDX24	14	acquired	0.142471	0.345917	0.056401	0.720799	0
ENSG00000233237	LINC00472	6	acquired	0.134455	0.350035	0.00624767	NA	0
ENSG00000136868	SLC31A1	9	acquired	0.167849	0.350821	-0.0367895	0.846245	0
ENSG00000178974	FBXO34	14	acquired	0.140241	0.35167	-0.107643	0.670424	0
ENSG00000232653	GOLGA8N	15	acquired	0.179592	0.354961	0.35981	NA	0
ENSG00000150961	SEC24D	4	acquired	0.20592	0.354961	0.0429288	0.815807	1
ENSG00000116183	PAPPA2	1	acquired	0.160553	0.355174	0.131097	NA	0
ENSG00000122707	RECK	9	acquired	0.306887	0.362629	-0.0193714	0.93797	0
ENSG00000115896	PLCL1	2	acquired	0.33418	0.362629	0.129149	0.822514	0
ENSG00000048707	VPS13D	1	acquired	0.141632	0.362629	0.0123078	0.952963	0
ENSG00000102393	GLA	X	acquired	0.208424	0.362629	-0.0846789	0.682385	1
ENSG00000170949	ZNF160	19	acquired	0.155031	0.364981	0.00550764	0.985614	0
ENSG00000088280	ASAP3	1	acquired	0.135482	0.370834	0.00321474	0.990351	0
ENSG00000102763	VWA8	13	acquired	0.173801	0.372753	-0.0850283	0.783484	0
ENSG00000125148	MT2A	16	acquired	0.154015	0.380644	0.0109761	0.96096	0
ENSG00000136827	TOR1A	9	acquired	0.139099	0.386577	-0.0156884	0.934609	0
ENSG00000103196	CRISPLD2	16	acquired	0.134101	0.39143	0.585042	NA	0
ENSG00000110888	CAPRIN2	12	acquired	0.158384	0.393594	-0.0773741	0.738944	0
ENSG00000105497	ZNF175	19	acquired	0.171024	0.394269	0.00981821	0.970755	0
ENSG00000148468	FAM171A1	10	acquired	0.142531	0.400165	0.0460282	0.778054	0
ENSG00000135052	GOLM1	9	acquired	0.196242	0.407762	0.0382628	0.789053	0
ENSG00000111962	UST	6	acquired	0.262558	0.414228	0.484951	NA	0
ENSG00000033170	FUT8	14	acquired	0.235705	0.420313	0.0346783	0.884163	0
ENSG00000116833	NR5A2	1	acquired	0.355881	0.422455	0.301944	0.812399	0
ENSG00000117143	UAP1	1	acquired	0.169917	0.423022	-0.0373879	0.852502	1
ENSG00000111358	GTF2H3	12	acquired	0.153587	0.426439	-0.0501785	0.844119	0
ENSG00000187193	MT1X	16	acquired	0.190806	0.429436	-0.220003	NA	0
ENSG00000106638	TBL2	7	acquired	0.153904	0.430553	0.0526371	0.78733	0
ENSG00000175040	CHST2	3	acquired	0.228973	0.43979	0.349525	0.685833	0
ENSG00000165819	METTL3	14	acquired	0.188767	0.451362	0.033071	0.854684	1
ENSG00000075213	SEMA3A	7	acquired	0.442373	0.451362	-0.0993338	0.852579	0
ENSG00000117597	UTP25	1	acquired	0.202198	0.463381	-0.0510557	0.826359	0
ENSG00000105650	PDE4C	19	acquired	0.142163	0.472231	-0.0201709	NA	0
ENSG00000106070	GRB10	7	acquired	0.149787	0.476667	0.056312	0.746825	0
ENSG00000058668	ATP2B4	1	acquired	0.179942	0.47801	-0.0165313	0.922485	1
ENSG00000013561	RNF14	5	acquired	0.145565	0.48471	-0.0655279	0.739192	0
ENSG00000204257	HLA-DMA	6	acquired	0.147723	0.48471	0.248588	NA	0
ENSG00000160746	ANO10	3	acquired	0.168421	0.49006	-0.00329834	0.988436	0
ENSG00000136928	GABBR2	9	acquired	0.308712	0.49383	0.0713834	0.923201	0
ENSG00000129197	RPAIN	17	acquired	0.262431	0.494088	-0.0588727	0.757967	0

## Sheet: Combined sex hormone geneset
Estrogen_response_late	Estrogen_response_early	Androgen_response	Progestin_responders
ABCA3	ABAT	ABCC4	DNAH1
ABHD2	ABCA3	ABHD2	CEBPD
ACOX2	ABHD2	ACSL3	AR
ADD3	ABLIM1	ACTN1	CDKN1C
AFF1	ADCY1	ADAMTS1	GM2A
AGR2	ADCY9	ADRM1	GADD45A
ALDH3A2	ADD3	AKAP12	EGF
ALDH3B1	AFF1	AKT1	GRB2
AMFR	AKAP1	ALDH1A3	IL6ST
ANXA9	ALDH3B1	ANKH	ITGA2
AREG	AMFR	APPBP2	JUN
ARL3	ANXA9	ARID5B	MAP3K3
ASCL1	AQP3	AZGP1	NME2
ASS1	AR	B2M	RPS6KA1
ATP2B4	AREG	B4GALT1	TGFA
BAG1	ARL3	BMPR1B	SAP30
BATF	ASB13	CAMKK2	KAT2B
BCL2	B4GALT1	CCND1	ATF3
BLVRB	BAG1	CCND3	BNIP3
BTG3	BCL11B	CDC14B	DUSP1
CA12	BCL2	CDK6	POLR2K
CA2	BHLHE40	CENPN	HMGB3
CACNA2D2	BLVRB	DBI	TP53BP2
CALCR	CA12	DHCR24	SOS1
CAV1	CALB2	DNAJB9	ABCC5
CCNA1	CALCR	ELK4	BCAS2
CCND1	CANT1	ELL2	H1FX
CD44	CBFA2T3	ELOVL5	ECI2
CD9	CCND1	FADS1	MAP4K5
CDC20	CD44	FKBP5	BCAR1
CDC6	CELSR1	GNAI3	UCHL5
CDH1	CELSR2	GPD1L	RASL10B
CELSR2	CHPT1	GSR	CCND1
CHPT1	CISH	GUCY1A3	BCCIP
CHST8	CLDN7	H1F0	HDAC9
CISH	CLIC3	HERC3	CYR61
CKB	CXCL12	HMGCR
CLIC3	CYP26B1	HMGCS1
COX6C	DEPTOR	HOMER2
CPE	DHCR7	HPGD
CXCL12	DHRS2	HSD17B14
CXCL14	DHRS3	IDI1
CYP26B1	DLC1	INPP4B
CYP4F11	DYNLT3	INSIG1
DCXR	EGR3	IQGAP2
DHCR7	ELF1	ITGAV
DHRS2	ELF3	KLK2
DLG5	ELOVL2	KLK3
DNAJC1	ELOVL5	KRT19
DNAJC12	ENDOD1	KRT8
DUSP2	ESRP2	LIFR
DYNLT3	FAIM3	LMAN1
EGR3	FAM102A	MAF
ELOVL5	FAM134B	MAK
EMP2	FAM63A	MAP7
ETFB	FARP1	MERTK
FABP5	FASN	MYL12A
FAM102A	FDFT1	NCOA4
FARP1	FHL2	NDRG1
FDFT1	FKBP4	NGLY1
FGFR3	FKBP5	NKX3-1
FKBP4	FLNB	PA2G4
FKBP5	FOS	PDLIM5
FLNB	FOXC1	PGM3
FOS	FRK	PIAS1
FOXC1	GAB2	PMEPA1
FRK	GFRA1	PPAP2A
GAL	GJA1	PTK2B
GALE	GLA	PTPN21
GINS2	GREB1	RAB4A
GJB3	HES1	RPS6KA3
GLA	HR	RRP12
GPER	HSPB8	SAT1
HMGCS2	IGF1R	SCD
HOMER2	IGFBP4	SEC24D
HPRT1	IL17RB	SEPP1
HR	IL6ST	SGK1
HSPA4L	INHBB	SLC26A2
HSPB8	INPP5F	SLC38A2
ID2	ISG20L2	SMS
IDH2	ITPK1	SORD
IGFBP4	JAK2	SPCS3
IGSF1	KAZN	SPDEF
IL17RB	KCNK15	SRF
IL6ST	KCNK5	SRP19
IMPA2	KDM4B	STEAP4
ISG20	KLF10	STK39
ITPK1	KLF4	TARP
JAK1	KLK10	TMEM50A
JAK2	KRT13	TMPRSS2
KCNK5	KRT15	TNFAIP8
KIF20A	KRT18	TPD52
KLF4	KRT19	TSC22D1
KLK10	KRT8	UAP1
KLK11	LAD1	UBE2I
KRT13	LRIG1	UBE2J1
KRT19	MAPT	VAPA
LAMC2	MAST4	XRCC5
LARGE	MED13L	XRCC6
LLGL2	MED24	ZBTB10
LSR	MICB	ZMIZ1
LTF	MLPH
MAPK13	MPPED2
MAPT	MREG
MDK	MSMB
MEST	MUC1
METTL3	MYB
MICB	MYBBP1A
MOCS2	MYBL1
MYB	MYC
MYOF	MYOF
NAB2	NADSYN1
NBL1	NAV2
NCOR2	NBL1
NMU	NCOR2
NPY1R	NPY1R
NRIP1	NRIP1
NXT1	NXT1
OLFM1	OLFM1
OPN3	OLFML3
OVOL2	OPN3
PAPSS2	OVOL2
PCP4	P2RY2
PDCD4	PAPSS2
PDLIM3	PDLIM3
PDZK1	PDZK1
PERP	PEX11A
PGR	PGR
PKP3	PLA2G16
PLA2G16	PMAIP1
PLAC1	PODXL
PLK4	PPIF
PLXNB1	PRSS23
PPIF	PTGES
PRKAR2B	RAB17
PRLR	RAB31
PRSS23	RAPGEFL1
PTGER3	RARA
PTGES	RASGRP1
PTPN6	RBBP8
RAB31	REEP1
RABEP1	RET
RAPGEFL1	RHOBTB3
RBBP8	RHOD
RET	RPS6KA2
RNASEH2A	RRP12
RPS6KA2	SCARB1
S100A9	SCNN1A
SCARB1	SEC14L2
SCNN1A	SEMA3B
SCUBE2	SFN
SEMA3B	SH3BP5
SERPINA1	SIAH2
SERPINA3	SLC16A1
SERPINA5	SLC19A2
SFN	SLC1A1
SGK1	SLC1A4
SIAH2	SLC22A5
SLC16A1	SLC24A3
SLC1A4	SLC26A2
SLC22A5	SLC27A2
SLC24A3	SLC2A1
SLC26A2	SLC37A1
SLC27A2	SLC39A6
SLC29A1	SLC7A2
SLC2A8	SLC7A5
SLC7A5	SLC9A3R1
SLC9A3R1	SNX24
SNX10	SOX3
SORD	STC2
SOX3	SULT2B1
ST14	SVIL
ST6GALNAC2	SYBU
STIL	SYNGR1
SULT2B1	SYT12
TFAP2C	TBC1D30
TFF1	TFAP2C
TFF3	TFF1
TFPI2	TFF3
TH	TGIF2
TIAM1	TGM2
TJP3	THSD4
TMPRSS3	TIAM1
TNNC1	TIPARP
TOB1	TJP3
TOP2A	TMEM164
TPBG	TMPRSS3
TPD52L1	TOB1
TPSAB1	TPBG
TRIM29	TPD52L1
TSPAN13	TSKU
TST	TTC39A
TSTA3	TUBB2B
UGDH	UGCG
UNC13B	UNC119
WFS1	WFS1
WISP2	WISP2
XBP1	WWC1
XRCC3	XBP1
	ZNF185

## Sheet: GSE52212 results
ID	adj.P.Val	P.Value	t	B	logFC	Gene.symbol	Gene.title
2571	1.87e-12	5.88e-17	113	14.9488	9.22
9387	1.87e-12	8.62e-17	-109	14.9324	-11.2	XIST	X inactive specific transcript (non-protein coding)
32431	1.36e-11	1.12e-15	84.5	14.7857	7.5	EIF1AY	eukaryotic translation initiation factor 1A, Y-linked
625	1.36e-11	1.25e-15	83.6	14.7776	6.1
40452	4.73e-11	5.46e-15	72.2	14.6534	6.24	TTTY15	testis-specific transcript, Y-linked 15 (non-protein coding)
40845	5.65e-11	7.81e-15	69.6	14.6177	5.78	ZFY	zinc finger protein, Y-linked
41883	2.97e-10	4.79e-14	58.1	14.3978	5.05
30698	4.4e-10	8.11e-14	55.2	14.3197	4.98	NLGN4Y	neuroligin 4, Y-linked
41925	5.3e-10	1.1e-13	53.5	14.2713	12.8	RPS4Y1	ribosomal protein S4, Y-linked 1
19205	1.52e-09	3.51e-13	47.7	14.0622	4.56	USP9Y	ubiquitin specific peptidase 9, Y-linked
11010	6.23e-09	1.58e-12	41	13.7255	11.7	RPS4Y2	ribosomal protein S4, Y-linked 2
11130	2.83e-08	8.24e-12	34.8	13.2548	3.23
27895	2.83e-08	8.49e-12	34.7	13.2452	8.88	DDX3Y	DEAD-box helicase 3, Y-linked
2526	6.48e-08	2.09e-11	31.7	12.9367	3.88	TTTY14	testis-specific transcript, Y-linked 14 (non-protein coding)
26197	4.37e-07	1.51e-10	26	12.1192	3.41	KDM5D	lysine demethylase 5D
502	5.01e-07	1.85e-10	25.4	12.0247	2.85	TXLNGY	taxilin gamma pseudogene, Y-linked
17595	9.21e-07	3.61e-10	23.8	11.6941	5.95	NLGN4Y	neuroligin 4, Y-linked
27509	6.99e-06	2.9e-09	19.2	10.5111	5.62
20903	0.000126	5.52e-08	14.2	8.45197	5.67	TXLNGY	taxilin gamma pseudogene, Y-linked
16354	0.000292	1.35e-07	12.9	7.74875	2.3	UTY	ubiquitously transcribed tetratricopeptide repeat containing, Y-linked
11208	0.000999	4.84e-07	11.3	6.68393	1.25
28721	0.00137	6.94e-07	-10.9	6.37221	-0.805	ZFX	zinc finger protein, X-linked
22844	0.00153	8.11e-07	-10.7	6.23698	-0.683
13499	0.00204	1.13e-06	-10.3	5.94755	-0.721
790	0.00213	1.27e-06	10.2	5.84433	0.822
12152	0.00213	1.33e-06	-10.1	5.8019	-2.28
36568	0.00213	1.33e-06	10.1	5.80149	0.653	DDX3X	DEAD-box helicase 3, X-linked
20918	0.00224	1.45e-06	-10.1	5.72418	-0.672
22609	0.00318	2.19e-06	-9.61	5.35297	-0.71
36566	0.00318	2.2e-06	-9.6	5.34761	-0.679
6019	0.00452	3.23e-06	-9.21	4.9978	-0.903	SYT15	synaptotagmin 15
42779	0.00502	3.7e-06	-9.07	4.8733	-0.645	EIF1AX	eukaryotic translation initiation factor 1A, X-linked
16195	0.00512	3.96e-06	-9	4.81235	-0.941	PNPLA4	patatin like phospholipase domain containing 4
726	0.00512	4.01e-06	-8.99	4.79991	-0.648
4373	0.00512	4.13e-06	-8.96	4.77266	-1.21	TMTC1	transmembrane and tetratricopeptide repeat containing 1
40727	0.00529	4.39e-06	-8.9	4.71704	-0.677
34946	0.00613	5.23e-06	8.73	4.55483	0.88
33239	0.00669	5.89e-06	8.62	4.44474	1.49	SLC6A20	solute carrier family 6 member 20
22388	0.00669	6.01e-06	-8.6	4.42468	-0.658	PUDP	pseudouridine 5'-phosphatase
3222	0.00737	6.8e-06	-8.48	4.31077	-0.518	EIF1AX	eukaryotic translation initiation factor 1A, X-linked
10304	0.00776	7.33e-06	-8.41	4.23972	-0.854
39356	0.0091	8.82e-06	8.23	4.06679	1.01	ADH1A	alcohol dehydrogenase 1A (class I), alpha polypeptide
16026	0.0129	1.28e-05	-7.9	3.71825	-0.528	KDM5C	lysine demethylase 5C
27438	0.0129	1.32e-05	-7.87	3.68769	-1.36
16013	0.0129	1.36e-05	-7.84	3.65925	-0.671
23740	0.0129	1.36e-05	7.84	3.65411	1.51	TIMP3	TIMP metallopeptidase inhibitor 3
10858	0.013	1.4e-05	7.81	3.62653	1.05	DDX3Y	DEAD-box helicase 3, Y-linked
30099	0.0147	1.62e-05	7.68	3.48907	1.02	CSN2	casein beta
34106	0.0167	1.89e-05	-7.55	3.34435	-0.615	PRKX	protein kinase, X-linked
32628	0.0182	2.1e-05	7.46	3.2424	0.962	TTTY14	testis-specific transcript, Y-linked 14 (non-protein coding)
33167	0.0196	2.31e-05	-7.38	3.15221	-1.82
10602	0.0207	2.48e-05	7.31	3.08235	0.779	CYP2D6	cytochrome P450 family 2 subfamily D member 6
44501	0.0225	2.75e-05	-7.23	2.98481	-0.603
24274	0.023	2.87e-05	7.19	2.94377	4.62
35054	0.0241	3.05e-05	7.14	2.88386	1.19
21259	0.025	3.23e-05	-7.09	2.82816	-1.09	TMTC1	transmembrane and tetratricopeptide repeat containing 1
11036	0.0253	3.33e-05	-7.07	2.80037	-0.552
10119	0.0263	3.52e-05	-7.02	2.74492	-0.552
38661	0.0305	4.15e-05	6.89	2.58696	1.01	CHIT1	chitinase 1
15723	0.0306	4.24e-05	-6.87	2.566	-0.486	ZRSR2	zinc finger CCCH-type, RNA binding motif and serine/arginine rich 2
6639	0.0357	5.03e-05	6.73	2.39986	0.472
31948	0.0382	5.46e-05	6.66	2.31974	0.558
27816	0.0397	5.77e-05	6.62	2.26596	0.76	PIP5KL1	phosphatidylinositol-4-phosphate 5-kinase like 1
20668	0.0397	5.91e-05	6.6	2.24242	0.782	FCGR2B	Fc fragment of IgG receptor IIb
14249	0.0397	5.95e-05	6.6	2.23567	0.892	IGHV3-30	immunoglobulin heavy variable 3-30
30591	0.04	6.09e-05	6.58	2.21282	1.17
36510	0.0405	6.25e-05	6.56	2.18694	0.806	KIAA1755	KIAA1755
28884	0.041	6.51e-05	-6.52	2.14763	-0.957	PNPLA4	patatin like phospholipase domain containing 4
28738	0.041	6.52e-05	6.52	2.14577	1.76	NPFFR2	neuropeptide FF receptor 2
1410	0.0413	6.67e-05	6.51	2.12466	0.931
31971	0.0414	6.77e-05	6.49	2.10982	0.987
27380	0.0447	7.41e-05	6.42	2.0211	0.866
44208	0.0453	7.73e-05	-6.39	1.97994	-0.537	ZRSR1	zinc finger CCCH-type, RNA binding motif and serine/arginine rich 1
35265	0.0453	7.73e-05	6.39	1.97968	1.14	PLEKHB1	pleckstrin homology domain containing B1
22146	0.0456	7.88e-05	-6.38	1.96092	-0.675	KDM6A	lysine demethylase 6A
10972	0.0502	8.8e-05	6.29	1.85253	1.45
2394	0.0568	0.000101	-6.18	1.71606	-0.62
23966	0.0568	0.000102	6.18	1.70651	0.724
40644	0.0573	0.000104	-6.16	1.68565	-0.852
29510	0.0618	0.000114	6.09	1.5989	1.43	C20orf85	chromosome 20 open reading frame 85
11566	0.0644	0.00012	6.05	1.54551	0.884	ALAS2	5'-aminolevulinate synthase 2
33246	0.0671	0.000127	6.01	1.49384	0.9
30954	0.0676	0.00013	5.99	1.46867	0.401	EIF1AY	eukaryotic translation initiation factor 1A, Y-linked
29091	0.0676	0.000131	5.99	1.46212	1.5	BAIAP2L2	BAI1 associated protein 2 like 2
3631	0.0679	0.000134	5.97	1.4407	0.813	PADI3	peptidyl arginine deiminase 3
31676	0.0679	0.000135	5.97	1.43537	0.466
2520	0.0688	0.000138	5.95	1.41111	0.428
35959	0.069	0.00014	-5.94	1.39671	-1.62	GUCY1A3	guanylate cyclase 1 soluble subunit alpha
41795	0.0726	0.000149	-5.89	1.33499	-0.921	RTN4R	reticulon 4 receptor
36552	0.0758	0.000157	5.85	1.28237	0.997	C1orf106	chromosome 1 open reading frame 106
32983	0.076	0.000159	5.84	1.26836	1.16	SCGB2A1	secretoglobin family 2A member 1
10716	0.0769	0.000163	5.83	1.24578	1.03	SDC1	syndecan 1
5665	0.0777	0.000168	-5.81	1.21733	-1.16	FBLN2	fibulin 2
30408	0.0777	0.000169	5.8	1.2124	0.728	OPTC	opticin
39801	0.0777	0.00017	5.8	1.20412	0.875
29072	0.0785	0.000174	5.78	1.18395	0.702	TMEM86A	transmembrane protein 86A
38652	0.0786	0.000176	5.77	1.17232	0.845	GABRR1	gamma-aminobutyric acid type A receptor rho1 subunit
41024	0.0792	0.000179	-5.76	1.1542	-0.495	RPS4X	ribosomal protein S4, X-linked
28159	0.0828	0.000189	5.72	1.10058	0.506
35777	0.0829	0.000191	5.71	1.08734	0.652	AGPAT4	1-acylglycerol-3-phosphate O-acyltransferase 4
29755	0.0829	0.000194	5.7	1.07526	1
35581	0.0829	0.000195	5.7	1.07016	0.685	GABRR3	gamma-aminobutyric acid type A receptor rho3 subunit (gene/pseudogene)
36221	0.0831	0.000197	5.69	1.05703	1.41	LINC01554	long intergenic non-protein coding RNA 1554
42821	0.087	0.000209	-5.65	1.00231	-0.608	TNFRSF11A	TNF receptor superfamily member 11a
32305	0.0895	0.000217	5.62	0.96553	1.11	TMEM176B	transmembrane protein 176B
34555	0.0898	0.000219	5.61	0.95227	0.919
39846	0.0904	0.000223	5.6	0.93645	0.747	KIR2DL2	killer cell immunoglobulin like receptor, two Ig domains and long cytoplasmic tail 2
44729	0.0935	0.000233	5.57	0.89414	0.709	TRPV6	transient receptor potential cation channel subfamily V member 6
25248	0.0936	0.000237	5.56	0.87717	0.896	LPO	lactoperoxidase
20004	0.0936	0.000237	5.56	0.87483	0.981
28584	0.0969	0.000248	5.52	0.83073	0.714	PRSS27	protease, serine 27
32145	0.0969	0.000252	5.51	0.81558	1.21	ELAVL2	ELAV like neuron-specific RNA binding protein 2
31207	0.0969	0.000252	5.51	0.81419	0.709	LY6G6C	lymphocyte antigen 6 complex, locus G6C
16706	0.0971	0.000255	5.5	0.80299	1.15
10287	0.099	0.000264	5.48	0.76797	0.677	DLG2	discs large MAGUK scaffold protein 2
12504	0.099	0.000267	-5.47	0.75979	-0.557	B3GLCT	beta 3-glucosyltransferase
19131	0.099	0.000267	5.47	0.75779	0.754	SLC34A1	solute carrier family 34 member 1
28612	0.0996	0.000274	5.45	0.73267	0.892	TMEM75	transmembrane protein 75
14105	0.0996	0.000275	5.45	0.72707	1.39
32480	0.0996	0.000276	5.45	0.72662	1.18	NR2E1	nuclear receptor subfamily 2 group E member 1
37754	0.101	0.000282	5.43	0.70352	0.874
18871	0.101	0.000285	5.43	0.69386	0.517	ZMYND10	zinc finger MYND-type containing 10
35842	0.101	0.000287	5.42	0.6866	0.96
39118	0.103	0.000297	5.4	0.65266	1.21	PRNT	prion protein (testis specific)
30010	0.103	0.0003	5.39	0.64259	0.768
11991	0.103	0.000301	5.39	0.63831	0.802
29994	0.103	0.000305	5.38	0.62589	0.519	HEPACAM	hepatic and glial cell adhesion molecule
43187	0.103	0.000307	-5.37	0.62027	-0.749	NEURL1B	neuralized E3 ubiquitin protein ligase 1B
22561	0.103	0.000313	5.36	0.60045	0.731
27877	0.103	0.000314	-5.36	0.59646	-0.521
4038	0.103	0.000315	5.36	0.59491	0.943	OR4C1P	olfactory receptor family 4 subfamily C member 1 pseudogene
33193	0.103	0.000319	5.35	0.58294	0.887	RGS6	regulator of G-protein signaling 6
15063	0.103	0.00032	5.34	0.57908	0.951	C17orf77	chromosome 17 open reading frame 77
30453	0.103	0.000322	5.34	0.57211	1.13
17929	0.103	0.000324	5.34	0.56661	0.684	NLRC3	NLR family CARD domain containing 3
8672	0.103	0.000331	5.32	0.54576	0.683	TMEM30B	transmembrane protein 30B
39877	0.103	0.000334	5.31	0.53566	0.888	BCL2L15	BCL2 like 15
30158	0.103	0.000343	5.3	0.50923	1.19	TLR7	toll like receptor 7
29745	0.103	0.000344	-5.29	0.50766	-0.763
28647	0.103	0.000346	5.29	0.50227	1.08	MUC3A	mucin 3A, cell surface associated
38287	0.103	0.000346	-5.29	0.50139	-0.537	EIF1AX	eukaryotic translation initiation factor 1A, X-linked
41287	0.103	0.00035	5.28	0.49006	0.963
27868	0.103	0.000353	-5.28	0.48155	-1.45	TMEM56	transmembrane protein 56
37741	0.103	0.000356	5.27	0.47381	1.89
32562	0.103	0.000359	5.26	0.46391	1.28	RBM26	RNA binding motif protein 26
12084	0.103	0.000359	5.26	0.4639	0.682
16144	0.103	0.00036	5.26	0.46147	0.603
11056	0.103	0.00036	5.26	0.46024	0.831
29970	0.103	0.000361	5.26	0.46004	0.399
33075	0.103	0.000361	5.26	0.45865	0.635	TNF	tumor necrosis factor
24652	0.103	0.000361	5.26	0.45852	0.976	VN1R5	vomeronasal 1 receptor 5 (gene/pseudogene)
31196	0.103	0.000363	5.26	0.45424	0.394	TAS1R1	taste 1 receptor member 1
36381	0.103	0.000367	-5.25	0.44188	-0.459
3210	0.103	0.000369	5.25	0.43739	0.797	IGHA1	immunoglobulin heavy constant alpha 1
18702	0.103	0.00037	5.24	0.43517	1.11	TMIGD2	transmembrane and immunoglobulin domain containing 2
12753	0.103	0.000373	5.24	0.42645	1.02	MCF2L	MCF.2 cell line derived transforming sequence like
9608	0.103	0.000375	5.23	0.41974	1.68	TMPRSS4	transmembrane protease, serine 4
8526	0.103	0.000376	-5.23	0.41943	-1.22	IRF5	interferon regulatory factor 5
5555	0.103	0.000376	-5.23	0.41743	-0.479	SYAP1	synapse associated protein 1
31035	0.103	0.000383	5.22	0.3998	1.14
7464	0.103	0.000383	5.22	0.39968	1.07	ELAVL4	ELAV like neuron-specific RNA binding protein 4
28732	0.103	0.000384	5.22	0.39631	1.26
40604	0.103	0.000389	5.21	0.38556	0.495	MED12L	mediator complex subunit 12 like
31537	0.104	0.000397	5.19	0.36304	0.328	ZC3HAV1L	zinc finger CCCH-type containing, antiviral 1 like
41162	0.104	0.000398	5.19	0.36116	0.55
17500	0.104	0.000402	5.19	0.35297	0.946
10010	0.104	0.000404	5.18	0.34696	1.16
38507	0.104	0.000405	5.18	0.34508	0.647
35539	0.104	0.000409	5.17	0.33379	0.865	KDSR	3-ketodihydrosphingosine reductase
10553	0.104	0.00041	5.17	0.33115	1.37
22665	0.104	0.000412	5.17	0.32778	0.558
33584	0.104	0.000415	5.16	0.31943	0.965
18976	0.104	0.000417	5.16	0.31597	0.803	OR5P2	olfactory receptor family 5 subfamily P member 2
11182	0.104	0.000417	-5.16	0.31573	-0.67	HMBOX1	homeobox containing 1
27032	0.104	0.000422	5.15	0.30235	0.96	SPP2	secreted phosphoprotein 2
10199	0.104	0.000423	5.15	0.30029	0.876	SLC2A4	solute carrier family 2 member 4
30919	0.107	0.000447	5.11	0.2456	0.955	FOXP2	forkhead box P2
41319	0.107	0.000449	5.11	0.24261	0.796	HBA2	hemoglobin subunit alpha 2
34128	0.107	0.000451	5.11	0.23779	1.13
25503	0.107	0.000453	5.1	0.232	0.906
40304	0.107	0.000455	5.1	0.22931	1.09	SLC2A5	solute carrier family 2 member 5
35787	0.107	0.000455	5.1	0.22894	1.45
39951	0.107	0.000456	5.1	0.22598	0.852
36014	0.107	0.000457	5.1	0.22459	0.818	LOC101928845	uncharacterized LOC101928845
18191	0.107	0.000458	5.1	0.22248	0.591	IGK///IGKV3-20///IGHV3-23	immunoglobulin kappa locus///immunoglobulin kappa variable 3-20///immunoglobulin heavy variable 3-23
35645	0.107	0.000458	5.1	0.22105	0.713
2264	0.107	0.000463	5.09	0.21092	0.346
41009	0.107	0.00047	5.08	0.19525	1.74
45149	0.107	0.000471	5.08	0.19361	1.1	PRSS53	protease, serine 53
34861	0.107	0.000477	5.07	0.18157	0.566	HLA-DOA	major histocompatibility complex, class II, DO alpha
12735	0.107	0.000477	5.07	0.18121	1.45	FGFR2	fibroblast growth factor receptor 2
27457	0.107	0.000481	5.06	0.17229	0.984
27426	0.107	0.000488	5.05	0.1595	0.943
14366	0.107	0.000488	5.05	0.15794	0.897
12212	0.107	0.000496	5.04	0.14287	0.815
26862	0.107	0.000498	5.04	0.13893	1.1	HEPACAM2	HEPACAM family member 2
12591	0.107	0.0005	5.04	0.13395	1.24
26172	0.107	0.000503	5.03	0.12797	0.724
11423	0.107	0.000503	5.03	0.12784	0.939	TRAF3IP2	TRAF3 interacting protein 2
31625	0.107	0.000505	5.03	0.1255	0.987
23345	0.107	0.00051	5.02	0.11442	0.635	OR2B2	olfactory receptor family 2 subfamily B member 2
14959	0.107	0.00051	5.02	0.11425	1.07	CTLA4	cytotoxic T-lymphocyte associated protein 4
7207	0.107	0.000512	-5.02	0.1107	-0.338	SNTA1	syntrophin alpha 1
36475	0.107	0.000517	5.01	0.1013	1.28	AFF3	AF4/FMR2 family member 3
44925	0.107	0.000518	5.01	0.10025	1.09	LOC105379252///FAM95B1	family with sequence similarity 95 member B1-like///family with sequence similarity 95 member B1
32905	0.107	0.000519	5.01	0.09734	0.38	PLD2	phospholipase D2
29674	0.107	0.000524	5	0.08744	1.51	CDH1	cadherin 1
36396	0.107	0.000525	5	0.08547	0.892	HLA-DQA1	major histocompatibility complex, class II, DQ alpha 1
2830	0.107	0.000528	-5	0.08005	-1.05	ATP9A	ATPase phospholipid transporting 9A (putative)
37390	0.107	0.000532	5	0.07308	0.631	SSTR5-AS1	SSTR5 antisense RNA 1
32966	0.107	0.000533	4.99	0.0712	0.674
30687	0.107	0.000536	4.99	0.06545	1.14	HTR1E	5-hydroxytryptamine receptor 1E
33460	0.107	0.000538	4.99	0.06255	0.448	SCARA5	scavenger receptor class A member 5
44685	0.107	0.000538	-4.99	0.06101	-1.31	DACH2	dachshund family transcription factor 2
14467	0.107	0.000538	4.99	0.06081	1.57
31479	0.107	0.000542	4.98	0.05453	0.543	HCP5	HLA complex P5 (non-protein coding)
26917	0.107	0.000542	4.98	0.05426	0.903	HSF5	heat shock transcription factor 5
2856	0.107	0.000546	4.98	0.04728	0.498	LOC100131662	uncharacterized LOC100131662
44313	0.107	0.000548	4.97	0.04313	0.766	DEFB123	defensin beta 123
14758	0.107	0.000548	-4.97	0.04281	-1.57	MNDA	myeloid cell nuclear differentiation antigen
38820	0.107	0.000552	-4.97	0.03546	-2.28	ELN	elastin
10607	0.107	0.000554	4.97	0.03298	0.619	CDHR2	cadherin related family member 2
31376	0.107	0.000557	4.96	0.02734	0.767	TTTY12	testis-specific transcript, Y-linked 12 (non-protein coding)
28821	0.107	0.00056	4.96	0.02101	0.746	RASD2	RASD family member 2
12637	0.107	0.000561	4.96	0.01954	0.986	KREMEN1	kringle containing transmembrane protein 1
32420	0.107	0.000563	4.96	0.01643	1.07	SH2D6	SH2 domain containing 6
27448	0.107	0.000565	-4.95	0.01343	-0.491	SMO	smoothened, frizzled class receptor
42792	0.107	0.000568	4.95	0.00724	0.93	ARR3	arrestin 3
19666	0.107	0.000571	-4.95	0.00252	-1.31	PKNOX2	PBX/knotted 1 homeobox 2
22651	0.107	0.000573	4.95	-0.00112	0.482	MAPK8IP2	mitogen-activated protein kinase 8 interacting protein 2
33493	0.107	0.000574	4.94	-0.00336	1.34
43053	0.107	0.000576	4.94	-0.00568	0.827	BMP8A	bone morphogenetic protein 8a
20200	0.107	0.000576	4.94	-0.00613	0.951	REG1B	regenerating family member 1 beta
4234	0.107	0.000577	4.94	-0.00816	0.738
12161	0.107	0.000578	4.94	-0.00924	0.83	COL26A1	collagen type XXVI alpha 1 chain
44648	0.107	0.000582	4.93	-0.01679	0.654	NETO1	neuropilin and tolloid like 1
34014	0.107	0.000585	4.93	-0.02256	0.707	ASPG	asparaginase
17273	0.107	0.000588	4.93	-0.0267	0.913	CALCA	calcitonin related polypeptide alpha
21729	0.107	0.000588	4.93	-0.02757	0.611	HRG	histidine rich glycoprotein
44609	0.107	0.000598	-4.92	-0.04433	-0.601	LIMS2	LIM zinc finger domain containing 2
2438	0.107	0.000599	4.92	-0.04552	0.48	LPA	lipoprotein(a)
30109	0.107	0.000602	4.91	-0.05005	0.43	FYB	FYN binding protein
22376	0.107	0.000604	-4.91	-0.05402	-0.349	DDX3X	DEAD-box helicase 3, X-linked
26992	0.107	0.000609	4.9	-0.0611	0.907	WFDC8	WAP four-disulfide core domain 8
39394	0.107	0.000609	4.9	-0.06173	0.94
21525	0.107	0.000611	4.9	-0.06476	0.6	SLC29A2	solute carrier family 29 member 2
36829	0.107	0.000612	4.9	-0.06628	0.685	TBX10	T-box 10
26722	0.107	0.000613	4.9	-0.0684	0.562	OR5F1	olfactory receptor family 5 subfamily F member 1
33928	0.107	0.000614	4.9	-0.06953	0.762	TENM3	teneurin transmembrane protein 3
40351	0.107	0.000619	4.89	-0.07864	0.527	TNK2	tyrosine kinase non receptor 2
29836	0.107	0.000621	4.89	-0.08164	0.619
39697	0.108	0.000627	4.89	-0.09011	1.11
41832	0.108	0.00063	4.88	-0.09485	0.912	BAALC-AS2	BAALC antisense RNA 2
19095	0.108	0.000631	4.88	-0.09685	1.28	GRIP2	glutamate receptor interacting protein 2
31167	0.109	0.000641	4.87	-0.11219	0.597
27362	0.109	0.000641	4.87	-0.11255	0.649
34093	0.109	0.000649	4.86	-0.12517	0.697	SUFU	SUFU negative regulator of hedgehog signaling
32492	0.109	0.000652	-4.86	-0.13037	-1.09	IL17RD	interleukin 17 receptor D
32996	0.109	0.000653	-4.86	-0.13112	-0.984	SAMD12	sterile alpha motif domain containing 12
37850	0.11	0.000658	4.85	-0.13867	0.776	TAS2R8	taste 2 receptor member 8
24995	0.11	0.000664	4.85	-0.14742	1.06	DDI2	DNA damage inducible 1 homolog 2
14198	0.11	0.000664	4.85	-0.14759	1.61
34007	0.11	0.000671	4.84	-0.15882	0.938
16024	0.11	0.000678	-4.83	-0.16936	-1.15	FGF18	fibroblast growth factor 18
37496	0.11	0.00068	4.83	-0.17109	0.847	NLRP8	NLR family pyrin domain containing 8
23546	0.11	0.000681	4.83	-0.17357	0.621
1149	0.11	0.000682	4.83	-0.174	0.574
12539	0.11	0.000685	4.83	-0.17969	0.709	SFTPA2	surfactant protein A2
44905	0.11	0.000686	-4.82	-0.1808	-2.1	LINGO1	leucine rich repeat and Ig domain containing 1
33590	0.11	0.000689	4.82	-0.18433	0.903	ADAMTS19	ADAM metallopeptidase with thrombospondin type 1 motif 19
35575	0.11	0.000694	4.82	-0.19175	0.602	DNAAF3	dynein axonemal assembly factor 3
27758	0.11	0.000694	4.82	-0.19232	0.797	OPALIN	oligodendrocytic myelin paranodal and inner loop protein
26782	0.11	0.000698	4.81	-0.19816	0.901
5415	0.11	0.0007	4.81	-0.20003	0.835	CD1E	CD1e molecule
22720	0.11	0.0007	4.81	-0.20037	0.614	TNF	tumor necrosis factor
33839	0.11	0.000701	4.81	-0.20168	1.36
19812	0.11	0.000704	4.81	-0.20616	0.588	NPY6R	neuropeptide Y receptor Y6 (pseudogene)
28423	0.111	0.00072	4.79	-0.22838	0.534
12013	0.111	0.000722	4.79	-0.23082	1.68
32317	0.111	0.000728	4.79	-0.23953	0.933	C6orf141	chromosome 6 open reading frame 141
27711	0.111	0.00073	4.78	-0.24202	0.64	LCE2C	late cornified envelope 2C
25586	0.111	0.000734	4.78	-0.2484	0.664	HAGLR	HOXD antisense growth-associated long non-coding RNA
34346	0.111	0.000737	4.78	-0.25157	0.983
27067	0.111	0.000738	4.78	-0.2527	1.3	LDLR	low density lipoprotein receptor
30527	0.111	0.000738	4.78	-0.25306	1.63	FAT2	FAT atypical cadherin 2
24335	0.111	0.000738	4.78	-0.25315	0.767
40147	0.111	0.000739	4.78	-0.25487	0.892	KIR2DL4	killer cell immunoglobulin like receptor, two Ig domains and long cytoplasmic tail 4
23638	0.111	0.000753	4.76	-0.27298	0.652	ADAMTSL4	ADAMTS like 4
2775	0.111	0.000754	4.76	-0.27419	0.48
27427	0.111	0.000755	4.76	-0.27568	0.561	SPDYE3	speedy/RINGO cell cycle regulator family member E3
27974	0.111	0.000755	4.76	-0.27585	1.31	ESR1	estrogen receptor 1
1307	0.111	0.000755	4.76	-0.27664	0.565	PCDH11Y	protocadherin 11 Y-linked
14131	0.111	0.00076	4.76	-0.28251	1.06	KCNK9	potassium two pore domain channel subfamily K member 9
11997	0.111	0.000761	4.76	-0.28405	1.03	MCEMP1	mast cell expressed membrane protein 1
6722	0.111	0.000761	4.76	-0.28455	0.959	GOLGA6L6	golgin A6 family-like 6
30948	0.111	0.000766	4.75	-0.29067	0.661	TAC1	tachykinin precursor 1
41336	0.111	0.000766	-4.75	-0.2907	-0.297	LOC400590	uncharacterized LOC400590
36336	0.111	0.000769	4.75	-0.29444	0.76	CDS1	CDP-diacylglycerol synthase 1
35967	0.111	0.000771	4.75	-0.29703	1.11	SEZ6	seizure related 6 homolog
32947	0.111	0.000771	4.75	-0.29724	1.08
24188	0.111	0.000773	4.75	-0.29903	0.804	TRIM29	tripartite motif containing 29
34784	0.111	0.000773	4.75	-0.29913	0.621	VCX2	variable charge, X-linked 2
33907	0.111	0.000774	4.74	-0.30089	1.05	CPNE4	copine 4
35205	0.111	0.000778	4.74	-0.30562	0.997	PPY2P	pancreatic polypeptide 2, pseudogene
38008	0.111	0.000781	4.74	-0.30968	0.717
40787	0.112	0.000788	4.73	-0.31903	1.28
8951	0.112	0.00079	-4.73	-0.32072	-0.319	DNPH1	2'-deoxynucleoside 5'-phosphate N-hydrolase 1
41320	0.112	0.000797	4.73	-0.32978	1.23	KLK4	kallikrein related peptidase 4
41760	0.112	0.000799	4.72	-0.33237	0.491	TENM3	teneurin transmembrane protein 3
29926	0.112	0.000801	4.72	-0.3345	1.11	SERPINB11	serpin family B member 11 (gene/pseudogene)
18635	0.112	0.000804	4.72	-0.33816	0.556	CYP17A1	cytochrome P450 family 17 subfamily A member 1
13352	0.112	0.000808	4.72	-0.34353	0.999	LRAT	lecithin retinol acyltransferase (phosphatidylcholine--retinol O-acyltransferase)
23913	0.112	0.000812	4.71	-0.34861	0.626	GFI1B	growth factor independent 1B transcriptional repressor
28610	0.112	0.000814	4.71	-0.35086	0.854	RTP5	receptor transporter protein 5 (putative)
39671	0.113	0.000819	4.71	-0.35755	0.913	DEFB129	defensin beta 129
34773	0.113	0.000826	4.7	-0.36534	0.987	PTGES2-AS1	PTGES2 antisense RNA 1 (head to head)
32394	0.114	0.000835	4.7	-0.37636	1.04	UGT3A1	UDP glycosyltransferase family 3 member A1
25991	0.114	0.000835	4.69	-0.37656	0.607
31800	0.114	0.000836	4.69	-0.37764	0.735	NPTXR	neuronal pentraxin receptor
40827	0.114	0.000838	4.69	-0.38028	1.01	KIF1A	kinesin family member 1A
35938	0.114	0.00084	4.69	-0.38244	0.797
17190	0.114	0.000846	4.69	-0.38937	1.05
19127	0.114	0.000851	4.68	-0.39524	1.04
40182	0.115	0.000859	4.68	-0.40489	0.64	FRAS1	Fraser extracellular matrix complex subunit 1
36092	0.115	0.000859	4.68	-0.40502	1.44	CDH1	cadherin 1
9181	0.115	0.000868	-4.67	-0.41462	-1.41	TMTC1	transmembrane and tetratricopeptide repeat containing 1
37662	0.115	0.000869	4.67	-0.41617	1.25	DNAH10	dynein axonemal heavy chain 10
25844	0.115	0.000872	4.67	-0.42023	0.487
44899	0.115	0.000873	4.67	-0.42072	0.649
17511	0.115	0.000876	4.66	-0.42403	0.619	CACNG3	calcium voltage-gated channel auxiliary subunit gamma 3
41920	0.115	0.000879	4.66	-0.42799	1.35
19633	0.116	0.000887	4.66	-0.43705	1.04	OR10G8	olfactory receptor family 10 subfamily G member 8
6376	0.116	0.000895	4.65	-0.44624	0.927	FAM83H	family with sequence similarity 83 member H
24069	0.116	0.000896	-4.65	-0.44713	-0.804	SULF1	sulfatase 1
33067	0.117	0.000904	4.64	-0.45605	0.407
37431	0.117	0.000907	4.64	-0.45936	1.14	APOA1	apolipoprotein A1
35031	0.117	0.000908	4.64	-0.46026	0.883	KRT33A	keratin 33A
33241	0.117	0.000908	4.64	-0.46038	1.51	LOC101927770	uncharacterized LOC101927770
24157	0.117	0.000913	-4.64	-0.46529	-0.468	JPX	JPX transcript, XIST activator (non-protein coding)
33161	0.117	0.000919	4.63	-0.47259	0.998	OSCAR	osteoclast associated, immunoglobulin-like receptor
37307	0.118	0.00093	-4.62	-0.48374	-0.484	RUNX1T1	RUNX1 translocation partner 1
5354	0.118	0.000931	4.62	-0.48531	0.801	GRIN2C	glutamate ionotropic receptor NMDA type subunit 2C
18084	0.119	0.000941	-4.62	-0.49546	-1.4	GUCY1A3	guanylate cyclase 1 soluble subunit alpha
36108	0.119	0.000946	4.61	-0.50055	0.639	TTTY13	testis-specific transcript, Y-linked 13 (non-protein coding)
24521	0.119	0.000949	-4.61	-0.50432	-0.58	IQGAP2	IQ motif containing GTPase activating protein 2
26354	0.12	0.000954	4.61	-0.50925	1.32
15751	0.12	0.000963	-4.6	-0.5191	-1.02
45063	0.12	0.000968	4.6	-0.52407	1.21
36724	0.12	0.000969	4.6	-0.52485	1.41	SIRPD	signal regulatory protein delta
36368	0.12	0.000971	4.6	-0.52734	0.602
19793	0.12	0.000972	-4.6	-0.52785	-0.358	BLVRA	biliverdin reductase A
36745	0.12	0.000974	4.59	-0.53001	0.804	ADAM7	ADAM metallopeptidase domain 7
37191	0.12	0.000978	4.59	-0.53448	0.544	CA14	carbonic anhydrase 14
34472	0.122	0.000993	4.58	-0.54967	1.14	GPA33	glycoprotein A33
688	0.122	0.001	4.58	-0.55641	1.04	A4GNT	alpha-1,4-N-acetylglucosaminyltransferase
13940	0.122	0.00101	-4.57	-0.56227	-0.582	HYAL1	hyaluronoglucosaminidase 1
23109	0.122	0.00101	4.57	-0.56488	0.752	RBM24	RNA binding motif protein 24
34492	0.122	0.00102	4.57	-0.57177	0.393	HOXB3	homeobox B3
40995	0.122	0.00102	4.57	-0.57269	0.795	CPN2	carboxypeptidase N subunit 2
35115	0.122	0.00102	4.57	-0.5749	0.746	UMPS	uridine monophosphate synthetase
43067	0.122	0.00102	-4.56	-0.57902	-0.443	KCNK6	potassium two pore domain channel subfamily K member 6
36119	0.122	0.00102	4.56	-0.57942	0.945
15264	0.122	0.00102	4.56	-0.5803	0.437	GABRP	gamma-aminobutyric acid type A receptor pi subunit
26445	0.123	0.00103	4.56	-0.58493	0.473	MROH6	maestro heat like repeat family member 6
12312	0.123	0.00104	4.55	-0.59211	0.45	LINC01482	long intergenic non-protein coding RNA 1482
31798	0.123	0.00104	4.55	-0.59269	0.984
38978	0.123	0.00104	4.55	-0.59591	0.811
17006	0.123	0.00105	4.55	-0.60491	1.02
39048	0.123	0.00106	4.54	-0.61108	0.705	ADORA2A-AS1	ADORA2A antisense RNA 1
26187	0.123	0.00106	4.54	-0.6177	1.13	IRX6	iroquois homeobox 6
38797	0.123	0.00106	4.54	-0.61841	0.881	HNF1A	HNF1 homeobox A
18362	0.123	0.00106	4.54	-0.619	1.58
23061	0.123	0.00107	-4.53	-0.62221	-0.339	RBBP7	RB binding protein 7, chromatin remodeling factor
31848	0.123	0.00107	4.53	-0.62249	0.551	EPS8L3	EPS8 like 3
36428	0.123	0.00107	4.53	-0.6249	0.672	SERPINA3	serpin family A member 3
38017	0.123	0.00107	4.53	-0.62535	0.777	PDE1B	phosphodiesterase 1B
21254	0.123	0.00107	-4.53	-0.62667	-0.732	CDH11	cadherin 11
34260	0.123	0.00108	4.53	-0.63203	1.79	RBMY1B	RNA binding motif protein, Y-linked, family 1, member B
35601	0.123	0.00108	4.53	-0.63245	0.835	IL36RN	interleukin 36 receptor antagonist
35490	0.123	0.00108	4.53	-0.63266	1.61	CDH1	cadherin 1
23356	0.123	0.00108	4.53	-0.63395	0.683	KRT32	keratin 32
31220	0.123	0.00108	-4.53	-0.63614	-0.718
28009	0.123	0.00109	4.52	-0.63851	0.581	FSHR	follicle stimulating hormone receptor
39047	0.123	0.00109	4.52	-0.64022	0.722	GPR55	G protein-coupled receptor 55
15231	0.124	0.0011	4.52	-0.64949	0.831	SLC7A14	solute carrier family 7 member 14
11388	0.124	0.00111	4.51	-0.66137	0.644	OR7E91P	olfactory receptor family 7 subfamily E member 91 pseudogene
20713	0.124	0.00111	-4.51	-0.66364	-2.07	OLFM4	olfactomedin 4
32560	0.124	0.00112	4.51	-0.66564	0.635
27775	0.124	0.00112	4.51	-0.66592	0.32
33500	0.125	0.00112	4.5	-0.66946	1.25	FOXJ1	forkhead box J1
35117	0.125	0.00112	4.5	-0.67249	0.654	F11-AS1	F11 antisense RNA 1
28827	0.125	0.00113	4.5	-0.68191	0.725
19435	0.125	0.00114	4.5	-0.68279	0.574
31835	0.125	0.00114	4.5	-0.68319	0.793	CA1	carbonic anhydrase 1
14296	0.126	0.00115	4.49	-0.69297	0.947	LINC00334	long intergenic non-protein coding RNA 334
9104	0.126	0.00115	4.49	-0.69499	1.25	APOA1	apolipoprotein A1
42539	0.126	0.00115	4.48	-0.69969	0.894	KCNJ1	potassium voltage-gated channel subfamily J member 1
41411	0.127	0.00117	4.48	-0.7127	0.583	GFRA3	GDNF family receptor alpha 3
33098	0.127	0.00117	4.47	-0.71471	0.703
3468	0.127	0.00117	4.47	-0.71475	0.645	KIF5A	kinesin family member 5A
37233	0.127	0.00117	4.47	-0.71499	1.56	STH	saitohin
39617	0.128	0.00119	-4.46	-0.73132	-0.523	TMEM121	transmembrane protein 121
20592	0.128	0.0012	4.46	-0.73518	1.86
42709	0.128	0.0012	4.46	-0.74222	0.448	C11orf16	chromosome 11 open reading frame 16
39718	0.128	0.00121	4.46	-0.74258	0.673	QPRT	quinolinate phosphoribosyltransferase
21166	0.128	0.00121	4.46	-0.74359	0.654	IGSF21	immunoglobin superfamily member 21
20398	0.128	0.00121	4.45	-0.74581	0.56
36570	0.128	0.00121	4.45	-0.74822	1.08	PPP1R14D	protein phosphatase 1 regulatory inhibitor subunit 14D
22329	0.128	0.00121	-4.45	-0.74823	-0.916
29767	0.128	0.00121	4.45	-0.74846	0.762	SLC4A9	solute carrier family 4 member 9
31799	0.128	0.00122	4.45	-0.75215	0.528	LINC00654	long intergenic non-protein coding RNA 654
31111	0.128	0.00122	4.45	-0.75465	0.811	RABL6	RAB, member RAS oncogene family-like 6
37827	0.128	0.00122	4.45	-0.75626	0.622	QPRT	quinolinate phosphoribosyltransferase
30036	0.128	0.00123	4.44	-0.76155	0.439	PFDN2	prefoldin subunit 2
39449	0.128	0.00123	4.44	-0.76168	1.01	LCE3D	late cornified envelope 3D
11482	0.128	0.00123	4.44	-0.76259	0.515
30745	0.128	0.00123	4.44	-0.76306	0.779	LINC00470	long intergenic non-protein coding RNA 470
22831	0.128	0.00124	4.44	-0.76738	0.503	EPM2A	epilepsy, progressive myoclonus type 2A, Lafora disease (laforin)
31202	0.128	0.00124	4.44	-0.76742	1.21	SOX3	SRY-box 3
17948	0.128	0.00124	4.44	-0.76909	1.19
19177	0.128	0.00124	-4.44	-0.76911	-0.321	WDR82	WD repeat domain 82
32979	0.128	0.00124	-4.44	-0.77325	-0.499	PLEKHA6	pleckstrin homology domain containing A6
22923	0.128	0.00125	4.43	-0.77874	0.656
26069	0.128	0.00125	4.43	-0.78045	0.375	KRTAP10-10	keratin associated protein 10-10
21285	0.128	0.00126	4.43	-0.78607	0.786	APOA5	apolipoprotein A5
24456	0.128	0.00126	-4.43	-0.79087	-0.378	RXRA	retinoid X receptor alpha
31921	0.128	0.00127	4.42	-0.79468	0.776	THBS2	thrombospondin 2
35925	0.128	0.00127	-4.42	-0.79821	-0.42	AVPI1	arginine vasopressin induced 1
43705	0.128	0.00127	-4.42	-0.79829	-0.831
37403	0.128	0.00128	4.42	-0.79927	0.604	GCM1	glial cells missing homolog 1
15041	0.128	0.00128	4.42	-0.80052	0.635	CLCN6	chloride voltage-gated channel 6
10001	0.128	0.00128	-4.42	-0.8025	-0.485	EPB41L1	erythrocyte membrane protein band 4.1 like 1
22600	0.128	0.00128	4.42	-0.80313	0.692	CHL1-AS1	CHL1 antisense RNA 1
37511	0.128	0.00128	4.42	-0.80341	0.323
13774	0.128	0.00129	4.41	-0.8099	0.309	TMEM151A	transmembrane protein 151A
34343	0.128	0.00129	-4.41	-0.81181	-0.439	BCAS4	breast carcinoma amplified sequence 4
29998	0.128	0.00129	4.41	-0.81348	0.97	DNAJB3	DnaJ heat shock protein family (Hsp40) member B3
1198	0.128	0.00129	4.41	-0.81384	0.868
33195	0.129	0.0013	-4.41	-0.82109	-0.556	METRNL	meteorin like, glial cell differentiation regulator
21314	0.129	0.00131	-4.41	-0.82314	-0.714	ECHDC3	enoyl-CoA hydratase domain containing 3
14273	0.129	0.00131	4.4	-0.8263	0.975	HIST2H2BE	histone cluster 2, H2be
35064	0.129	0.00131	4.4	-0.82768	1.07	FPR3	formyl peptide receptor 3
10144	0.129	0.00132	-4.4	-0.83113	-0.569	RDM1	RAD52 motif containing 1
41057	0.13	0.00133	4.39	-0.83957	0.881	ANKRD30BP2	ankyrin repeat domain 30B pseudogene 2
33298	0.13	0.00133	4.39	-0.84101	0.593	LPAR2	lysophosphatidic acid receptor 2
38730	0.13	0.00134	4.39	-0.84682	0.596	DDX11L2	DEAD/H-box helicase 11 like 2
41358	0.13	0.00135	4.39	-0.85371	0.528	SLC1A7	solute carrier family 1 member 7
5701	0.13	0.00135	4.38	-0.85519	1.21
40465	0.13	0.00135	4.38	-0.85588	1.07
37297	0.131	0.00136	-4.38	-0.86355	-0.404	TUB	tubby bipartite transcription factor
11607	0.131	0.00137	4.38	-0.86826	0.652	BPIFB4	BPI fold containing family B member 4
35686	0.131	0.00137	4.38	-0.86872	0.697	TRPV5	transient receptor potential cation channel subfamily V member 5
26242	0.131	0.00137	4.38	-0.86885	0.415	GABBR1	gamma-aminobutyric acid type B receptor subunit 1
34785	0.131	0.00138	4.37	-0.87621	0.913	PDZRN3	PDZ domain containing ring finger 3
9840	0.131	0.00138	4.37	-0.87682	0.363	PPIH	peptidylprolyl isomerase H
11078	0.131	0.00138	4.37	-0.87733	1.01	MUC17	mucin 17, cell surface associated
25135	0.131	0.00138	4.37	-0.88048	1.08	GABRB1	gamma-aminobutyric acid type A receptor beta1 subunit
37572	0.131	0.00138	4.37	-0.88116	0.872
33125	0.131	0.00139	4.37	-0.88308	0.656
6380	0.132	0.0014	4.36	-0.89177	0.852
27120	0.132	0.0014	4.36	-0.89224	0.719	VEGFA	vascular endothelial growth factor A
16318	0.133	0.00142	4.35	-0.90365	1.18	HSD11B1	hydroxysteroid 11-beta dehydrogenase 1
33738	0.133	0.00142	4.35	-0.90413	0.657	LOC101928035	uncharacterized LOC101928035
38851	0.134	0.00143	4.35	-0.91351	0.928	RUNX1-IT1	RUNX1 intronic transcript 1
20965	0.134	0.00144	4.34	-0.92279	0.404	TAAR2	trace amine associated receptor 2
40394	0.134	0.00145	4.34	-0.92388	0.566	EPPK1	epiplakin 1
32487	0.134	0.00145	4.34	-0.92415	0.811	ATCAY	ATCAY, caytaxin
38468	0.134	0.00145	4.34	-0.9253	0.58	TFF2	trefoil factor 2
23328	0.134	0.00145	-4.34	-0.92709	-0.439	APPL1	adaptor protein, phosphotyrosine interacting with PH domain and leucine zipper 1
15220	0.134	0.00145	4.34	-0.92885	1	GSTA3	glutathione S-transferase alpha 3
29189	0.134	0.00146	4.34	-0.93138	0.673
35352	0.134	0.00146	4.33	-0.93305	1.44	ANKUB1	ankyrin repeat and ubiquitin domain containing 1
30505	0.134	0.00146	-4.33	-0.93553	-0.635	ZNF423	zinc finger protein 423
9190	0.134	0.00147	-4.33	-0.93869	-0.692	SYNE2	spectrin repeat containing nuclear envelope protein 2
33035	0.134	0.00147	4.33	-0.93971	0.458	PLCXD2	phosphatidylinositol specific phospholipase C X domain containing 2
28236	0.134	0.00147	4.33	-0.94013	1.17	KCNJ10	potassium voltage-gated channel subfamily J member 10
14979	0.134	0.00147	4.33	-0.94271	0.628	SLC6A18	solute carrier family 6 member 18
31704	0.134	0.00147	-4.33	-0.94271	-0.726	LOC389906	zinc finger protein 839 pseudogene
25952	0.134	0.00148	4.33	-0.94563	0.566	CAMTA1	calmodulin binding transcription activator 1
40980	0.134	0.00148	4.33	-0.94597	0.784	IL12RB1	interleukin 12 receptor subunit beta 1
5011	0.134	0.00148	4.32	-0.94885	0.704	FBXO10	F-box protein 10
27761	0.134	0.00149	4.32	-0.9546	0.747	OR10H3	olfactory receptor family 10 subfamily H member 3
37080	0.134	0.00149	4.32	-0.9565	0.986
30766	0.134	0.0015	-4.32	-0.96042	-0.254
24483	0.134	0.0015	4.32	-0.96043	0.918
9350	0.135	0.00151	4.31	-0.96685	0.834	ACAN	aggrecan
31329	0.135	0.00151	4.31	-0.97042	0.66	KLRC4	killer cell lectin like receptor C4
31802	0.135	0.00152	4.31	-0.97096	0.572	TNF	tumor necrosis factor
2110	0.135	0.00153	-4.31	-0.97771	-0.365	FGF2	fibroblast growth factor 2
13849	0.135	0.00153	4.31	-0.97911	0.661
3640	0.135	0.00153	4.3	-0.98305	0.742	CLRN1	clarin 1
37609	0.135	0.00153	-4.3	-0.98339	-1.08
35795	0.135	0.00153	4.3	-0.9838	1.03	SLC11A1	solute carrier family 11 member 1
36489	0.135	0.00154	4.3	-0.98444	0.839	TAS2R16	taste 2 receptor member 16
29902	0.135	0.00154	4.3	-0.98798	1.07	LOC100421494	microtubule affinity regulating kinase 2 pseudogene
25580	0.135	0.00154	4.3	-0.99042	0.509
34337	0.135	0.00155	4.3	-0.9907	0.773	FRG2	FSHD region gene 2
35572	0.135	0.00155	4.3	-0.99409	0.746	CD3E	CD3e molecule
2684	0.136	0.00156	4.29	-1.00109	0.517
28739	0.136	0.00156	4.29	-1.00296	1.02	LINC01356	long intergenic non-protein coding RNA 1356
12848	0.136	0.00158	4.29	-1.00992	0.966
20878	0.136	0.00158	-4.29	-1.01082	-1.05	ASS1	argininosuccinate synthase 1
40145	0.136	0.00158	4.29	-1.01094	0.967	MRGPRX3	MAS related GPR family member X3
33635	0.136	0.00158	4.28	-1.01375	1.46	CDH1	cadherin 1
32230	0.136	0.00158	4.28	-1.01473	0.488	PDCD1	programmed cell death 1
29802	0.136	0.00159	-4.28	-1.01639	-0.393	CAMK2D	calcium/calmodulin dependent protein kinase II delta
17983	0.136	0.00159	-4.28	-1.01732	-0.54	SMC1A	structural maintenance of chromosomes 1A
4408	0.136	0.00159	4.28	-1.01737	0.741	CDHR4	cadherin related family member 4
37253	0.136	0.00159	4.28	-1.02034	0.593	CIITA	class II major histocompatibility complex transactivator
39432	0.136	0.0016	4.28	-1.02324	0.599
33840	0.136	0.0016	4.28	-1.02431	1.16	SLC35F1	solute carrier family 35 member F1
24906	0.137	0.00162	4.27	-1.03975	0.508	GRAMD2	GRAM domain containing 2
42182	0.137	0.00162	4.27	-1.04046	1.11
18353	0.137	0.00163	4.27	-1.04102	0.72	CYP27B1	cytochrome P450 family 27 subfamily B member 1
26540	0.137	0.00163	4.26	-1.04608	0.529
41171	0.137	0.00164	4.26	-1.04916	0.856	CLEC1B	C-type lectin domain family 1 member B
29739	0.137	0.00164	4.26	-1.04927	1.04	FDCSP	follicular dendritic cell secreted protein
36605	0.137	0.00164	4.26	-1.05151	0.514	LOC644090	uncharacterized LOC644090
31536	0.137	0.00165	4.26	-1.05383	0.449
31224	0.137	0.00165	4.26	-1.05657	0.542	ADGRF3	adhesion G protein-coupled receptor F3
42843	0.137	0.00165	4.26	-1.05731	1.06	KRT38	keratin 38
28765	0.137	0.00166	4.25	-1.05949	0.942
31516	0.137	0.00166	4.25	-1.06002	0.387	SLC36A3	solute carrier family 36 member 3
27323	0.137	0.00166	4.25	-1.06142	0.418	DEFB4A	defensin beta 4A
39361	0.137	0.00166	4.25	-1.06353	0.771
41143	0.137	0.00167	4.25	-1.06538	1.01
27222	0.137	0.00167	4.25	-1.06689	0.797	LYZL1	lysozyme like 1
26921	0.137	0.00167	-4.25	-1.06805	-0.77	ST6GAL1	ST6 beta-galactoside alpha-2,6-sialyltransferase 1
40253	0.137	0.00167	-4.25	-1.07079	-0.643
32821	0.138	0.00169	4.24	-1.07791	0.994	XKR3	XK related 3
2493	0.138	0.00169	-4.24	-1.07817	-0.587	FOXC1	forkhead box C1
28191	0.138	0.00169	4.24	-1.08005	0.524
22620	0.138	0.0017	-4.24	-1.08481	-0.471	MNT	MAX network transcriptional repressor
6071	0.138	0.0017	-4.24	-1.08559	-0.488	CA5B	carbonic anhydrase 5B
39983	0.138	0.00171	4.24	-1.09026	0.682
24842	0.138	0.00172	4.23	-1.09525	0.864
44350	0.138	0.00172	-4.23	-1.09721	-0.392	PIGX	phosphatidylinositol glycan anchor biosynthesis class X
19958	0.138	0.00172	-4.23	-1.09905	-0.811	RTP4	receptor transporter protein 4
32264	0.138	0.00172	4.23	-1.10001	0.54	CHRM1	cholinergic receptor muscarinic 1
31031	0.138	0.00172	4.23	-1.10038	0.436	PRPH	peripherin
23837	0.138	0.00173	-4.23	-1.101	-1.13	MATN2	matrilin 2
1008	0.138	0.00173	-4.23	-1.10248	-0.501	MYLIP	myosin regulatory light chain interacting protein
14460	0.139	0.00174	4.22	-1.10691	1.33
35035	0.139	0.00174	4.22	-1.10837	0.83	SCGN	secretagogin, EF-hand calcium binding protein
39280	0.139	0.00175	4.22	-1.1123	0.63	OR52A1	olfactory receptor family 52 subfamily A member 1
13267	0.139	0.00175	4.22	-1.11307	0.937	PSG11	pregnancy specific beta-1-glycoprotein 11
34112	0.139	0.00175	4.22	-1.11308	0.588
30323	0.139	0.00176	4.22	-1.11931	0.826	ABCC6	ATP binding cassette subfamily C member 6
4893	0.139	0.00176	-4.22	-1.12211	-0.556	PRKAR1B	protein kinase cAMP-dependent type I regulatory subunit beta
29016	0.139	0.00177	4.21	-1.12721	0.39
34940	0.139	0.00178	4.21	-1.13044	1.12	BNIPL	BCL2 interacting protein like
33790	0.139	0.00178	4.21	-1.13059	0.779	PLA2G2A	phospholipase A2 group IIA
34286	0.139	0.00178	4.21	-1.13094	0.386	KLC2	kinesin light chain 2
12680	0.139	0.00179	4.21	-1.13783	1.41	HMGCS2	3-hydroxy-3-methylglutaryl-CoA synthase 2
39441	0.139	0.00179	-4.2	-1.13978	-0.415	MVB12B	multivesicular body subunit 12B
25334	0.139	0.0018	4.2	-1.14275	0.997	SLC5A12	solute carrier family 5 member 12
33730	0.139	0.0018	4.2	-1.14341	0.765	APOA4	apolipoprotein A4
17282	0.139	0.0018	4.2	-1.14566	1.09	FZD10	frizzled class receptor 10
37109	0.139	0.00181	4.2	-1.14583	1.22	MMD2	monocyte to macrophage differentiation associated 2
26938	0.139	0.00181	4.2	-1.14588	0.709	GABRA1	gamma-aminobutyric acid type A receptor alpha1 subunit
19458	0.139	0.00181	4.2	-1.14599	0.48
39822	0.139	0.00181	4.2	-1.14629	0.817	SULT2A1	sulfotransferase family 2A member 1
15238	0.139	0.00181	4.2	-1.15063	0.627	SLC5A1	solute carrier family 5 member 1
22639	0.139	0.00181	4.2	-1.15121	0.504	PRAP1	proline rich acidic protein 1
14638	0.139	0.00182	4.2	-1.15377	1.03	LOC102723809	uncharacterized LOC102723809
2033	0.139	0.00182	-4.19	-1.15464	-0.778
38992	0.139	0.00182	4.19	-1.15571	1.12
37753	0.139	0.00182	4.19	-1.15658	1.31	PAX5	paired box 5
22448	0.139	0.00183	4.19	-1.16025	0.429	CD27	CD27 molecule
36838	0.139	0.00183	4.19	-1.16029	0.661	TAS2R43	taste 2 receptor member 43
35199	0.139	0.00183	4.19	-1.16036	1.6	KNG1	kininogen 1
11640	0.139	0.00184	-4.19	-1.16395	-0.958	ARSD	arylsulfatase D
13007	0.139	0.00184	4.19	-1.16422	0.428	MROH7	maestro heat like repeat family member 7
30613	0.139	0.00184	4.19	-1.16445	1.78	CST11	cystatin 11
6383	0.139	0.00184	-4.19	-1.16728	-1.15	MATN2	matrilin 2
16147	0.139	0.00185	4.18	-1.17082	0.654	GPR6	G protein-coupled receptor 6
30339	0.14	0.00187	4.18	-1.18014	0.778
22382	0.14	0.00188	4.18	-1.18376	1.46	PIGR	polymeric immunoglobulin receptor
39033	0.14	0.00188	4.17	-1.18649	0.692	SPACA4	sperm acrosome associated 4
26699	0.14	0.00188	4.17	-1.18656	0.988
38394	0.14	0.00188	4.17	-1.18679	0.347	ASB4	ankyrin repeat and SOCS box containing 4
6563	0.14	0.00188	-4.17	-1.18741	-1.52	ITLN1	intelectin 1
34217	0.14	0.00189	4.17	-1.18995	0.584	ANKRD18A	ankyrin repeat domain 18A
40985	0.14	0.00189	4.17	-1.19386	0.709	ACSS1	acyl-CoA synthetase short-chain family member 1
30826	0.14	0.0019	4.17	-1.19495	0.803
19383	0.14	0.0019	-4.17	-1.19508	-0.459	SYNC	syncoilin, intermediate filament protein
24973	0.14	0.0019	-4.17	-1.19601	-0.75	CELSR2	cadherin EGF LAG seven-pass G-type receptor 2
19651	0.14	0.0019	4.17	-1.19602	0.53
42728	0.14	0.0019	4.17	-1.19697	0.544	NR4A1	nuclear receptor subfamily 4 group A member 1
2764	0.14	0.00191	4.17	-1.20131	0.715	PHOSPHO1	phosphoethanolamine/phosphocholine phosphatase
36163	0.14	0.00191	4.17	-1.20165	0.866	HCP5B	HLA complex P5B (non-protein coding)
41214	0.14	0.00191	4.16	-1.2031	0.806
39418	0.14	0.00192	4.16	-1.20825	0.459	PTPN23	protein tyrosine phosphatase, non-receptor type 23
11401	0.14	0.00192	-4.16	-1.20852	-0.462	2014-09-01	septin 14
28480	0.14	0.00193	4.16	-1.21098	1.37	IKZF3	IKAROS family zinc finger 3
31955	0.14	0.00193	4.16	-1.21231	0.397	FGF7P3	fibroblast growth factor 7 pseudogene 3
28277	0.14	0.00193	4.16	-1.21454	0.504	RXFP3	relaxin/insulin like family peptide receptor 3
32366	0.14	0.00193	4.16	-1.21501	0.413
21522	0.14	0.00194	4.16	-1.21684	0.654
38026	0.14	0.00194	4.15	-1.21872	0.641
41227	0.14	0.00194	4.15	-1.21927	0.996
38867	0.14	0.00195	4.15	-1.22234	0.58	AQP10	aquaporin 10
30923	0.14	0.00195	4.15	-1.22247	0.518	PMFBP1	polyamine modulated factor 1 binding protein 1
14032	0.14	0.00195	4.15	-1.22371	0.755	SLC6A4	solute carrier family 6 member 4
28910	0.14	0.00195	4.15	-1.2246	1.08	F5	coagulation factor V
11561	0.14	0.00196	4.15	-1.22561	0.726	NPC1L1	NPC1 like intracellular cholesterol transporter 1
35650	0.14	0.00196	4.15	-1.22772	0.723	KLK3	kallikrein related peptidase 3
40811	0.141	0.00198	4.14	-1.23662	0.535	PRTN3	proteinase 3
11246	0.141	0.00198	-4.14	-1.23865	-0.351	LPGAT1	lysophosphatidylglycerol acyltransferase 1
36351	0.141	0.00198	4.14	-1.23897	0.527
18396	0.141	0.00198	4.14	-1.23936	1.57
1295	0.141	0.00199	-4.14	-1.24057	-0.846	TXLNG	taxilin gamma
33372	0.141	0.00199	4.14	-1.24098	0.877
12917	0.141	0.002	4.14	-1.24612	0.724	OR2A25	olfactory receptor family 2 subfamily A member 25
21344	0.141	0.002	4.14	-1.24736	0.528	RASAL1	RAS protein activator like 1
38970	0.141	0.00201	4.13	-1.25201	0.585
31797	0.141	0.00201	4.13	-1.25289	0.376	GUSBP4	glucuronidase, beta pseudogene 4
34012	0.141	0.00201	4.13	-1.2544	1.48	FCRL5	Fc receptor like 5
17677	0.141	0.00201	4.13	-1.25445	0.607	DPM2	dolichyl-phosphate mannosyltransferase subunit 2, regulatory
20527	0.141	0.00202	-4.13	-1.25621	-1.04	ACKR4	atypical chemokine receptor 4
19706	0.141	0.00202	4.13	-1.25667	1.32	LUZP2	leucine zipper protein 2
11742	0.141	0.00202	4.13	-1.25791	0.841	PRODH2	proline dehydrogenase 2
14171	0.141	0.00202	-4.13	-1.25804	-0.298	SLC22A5	solute carrier family 22 member 5
35997	0.142	0.00205	-4.12	-1.27292	-1.08
24502	0.142	0.00205	4.12	-1.2741	0.56	ACOT11	acyl-CoA thioesterase 11
11816	0.143	0.00206	4.12	-1.27739	0.415	DENND6B	DENN domain containing 6B
7559	0.143	0.00206	-4.12	-1.27947	-1.37	ELN	elastin
20414	0.143	0.00207	4.12	-1.28136	0.652	RETNLB	resistin like beta
17676	0.143	0.00208	4.11	-1.28609	1.12	KBTBD12	kelch repeat and BTB domain containing 12
38005	0.143	0.00209	4.11	-1.29044	0.781	GABRA1	gamma-aminobutyric acid type A receptor alpha1 subunit
42204	0.143	0.00209	4.11	-1.2911	1.15	ADAD1	adenosine deaminase domain containing 1
30630	0.143	0.00209	4.11	-1.29198	0.258
36983	0.143	0.00209	4.11	-1.29378	0.633	SAMD4B	sterile alpha motif domain containing 4B
439	0.143	0.0021	4.11	-1.29693	0.584	GH2	growth hormone 2
2987	0.143	0.0021	-4.1	-1.29876	-0.698
34187	0.143	0.00211	4.1	-1.30015	1.16
32131	0.143	0.00211	4.1	-1.30243	0.306	REXO1	RNA exonuclease 1 homolog
37374	0.143	0.00211	4.1	-1.30307	0.706	HAO1	hydroxyacid oxidase 1
16249	0.143	0.00212	4.1	-1.30468	0.516	SERPINA6	serpin family A member 6
20511	0.143	0.00212	-4.1	-1.30564	-0.299	ZNF829	zinc finger protein 829
40302	0.143	0.00212	4.1	-1.30636	1.64	OR1A2	olfactory receptor family 1 subfamily A member 2
24990	0.143	0.00212	-4.1	-1.30787	-0.338
28042	0.143	0.00212	4.1	-1.30844	1.4	AP3B2	adaptor related protein complex 3 beta 2 subunit
39553	0.144	0.00214	4.09	-1.31436	0.529	CHST4	carbohydrate sulfotransferase 4
25866	0.144	0.00214	4.09	-1.31565	0.911
33325	0.144	0.00215	4.09	-1.31839	0.777	MSX2	msh homeobox 2
44568	0.144	0.00216	-4.09	-1.32562	-1.27	MAATS1	MYCBP associated and testis expressed 1
4823	0.144	0.00216	4.09	-1.3259	0.86	STON2	stonin 2
36116	0.144	0.00217	4.08	-1.33037	0.84	TSSK1B	testis specific serine kinase 1B
15769	0.144	0.00217	4.08	-1.3307	0.482
10604	0.144	0.00217	4.08	-1.33156	0.558
25819	0.144	0.00218	-4.08	-1.33264	-0.514	PCDH7	protocadherin 7
25673	0.144	0.00218	4.08	-1.33546	0.961	PITPNM2	phosphatidylinositol transfer protein membrane associated 2
9856	0.144	0.00218	4.08	-1.33571	0.641	HBB	hemoglobin subunit beta
34098	0.144	0.00219	4.08	-1.33732	0.649	PTPRCAP	protein tyrosine phosphatase, receptor type C associated protein
27810	0.144	0.00219	4.08	-1.33785	0.785
12954	0.144	0.00219	4.08	-1.33945	1.19	FNDC8	fibronectin type III domain containing 8
6203	0.144	0.0022	-4.08	-1.34168	-0.337	ZNF652	zinc finger protein 652
38212	0.144	0.0022	4.08	-1.34214	0.331
3137	0.144	0.0022	-4.08	-1.3423	-0.286	ZNF136	zinc finger protein 136
37761	0.144	0.0022	4.08	-1.34354	0.648	CCDC57	coiled-coil domain containing 57
34939	0.144	0.0022	4.08	-1.34402	1.26	CSTL1	cystatin like 1
36874	0.144	0.00221	4.07	-1.34602	0.768
34962	0.145	0.00222	-4.07	-1.35181	-1.08
26691	0.145	0.00222	4.07	-1.35267	0.983	LOC101929550	uncharacterized LOC101929550
33283	0.145	0.00222	4.07	-1.35425	0.494
41820	0.145	0.00223	-4.07	-1.35564	-0.624
11314	0.145	0.00223	4.07	-1.35619	1.37
24738	0.145	0.00224	4.06	-1.36263	0.694	ZIC4	Zic family member 4
19746	0.145	0.00225	4.06	-1.36376	1.04
28306	0.145	0.00225	4.06	-1.36407	0.815	KLKB1	kallikrein B1
44766	0.145	0.00225	-4.06	-1.36465	-0.33	KLF16	Kruppel like factor 16
39552	0.145	0.00226	4.06	-1.37059	0.457	STXBP5L	syntaxin binding protein 5 like
10373	0.145	0.00226	4.06	-1.37162	0.51	ATP2B2-IT2	ATP2B2 intronic transcript 2
27147	0.145	0.00227	4.06	-1.37238	0.708	CTNND2	catenin delta 2
36301	0.145	0.00227	4.06	-1.37254	0.522	SCN5A	sodium voltage-gated channel alpha subunit 5
35877	0.146	0.00227	4.06	-1.37532	1.26	OBP2B	odorant binding protein 2B
4401	0.146	0.00228	-4.06	-1.37733	-0.526	CFH	complement factor H
32301	0.146	0.00228	4.05	-1.37917	0.656	KRTAP11-1	keratin associated protein 11-1
22535	0.146	0.00228	-4.05	-1.38065	-0.698
37926	0.146	0.00229	-4.05	-1.38328	-0.483	RHBDL3	rhomboid like 3
25751	0.146	0.00229	-4.05	-1.38479	-0.864	CXXC5	CXXC finger protein 5
35093	0.146	0.0023	4.05	-1.38619	0.664	CHGB	chromogranin B
11970	0.146	0.0023	4.05	-1.38842	0.395	TAP2	transporter 2, ATP binding cassette subfamily B member
27180	0.146	0.00231	4.05	-1.39038	0.513
42530	0.146	0.00231	4.05	-1.39218	1.18	HPGD	hydroxyprostaglandin dehydrogenase 15-(NAD)
31889	0.146	0.00231	4.05	-1.39223	0.331	AQP5	aquaporin 5
33591	0.146	0.00231	4.05	-1.39232	1.34
38154	0.146	0.00232	4.04	-1.39678	0.538
19733	0.146	0.00232	4.04	-1.39797	1.28	DUOX2	dual oxidase 2
28922	0.146	0.00233	4.04	-1.40145	1.01
23653	0.146	0.00234	4.04	-1.40611	1.71	CDH1	cadherin 1
26492	0.146	0.00234	4.04	-1.40668	0.596	CHRNB1	cholinergic receptor nicotinic beta 1 subunit
35251	0.146	0.00234	4.04	-1.4067	0.432	RDH16	retinol dehydrogenase 16 (all-trans)
38545	0.146	0.00235	4.04	-1.4091	0.982
38593	0.146	0.00235	4.03	-1.41096	0.424	CLDN9	claudin 9
16001	0.146	0.00236	4.03	-1.41131	0.527
20409	0.146	0.00236	4.03	-1.41478	1.07	UGT2B28	UDP glucuronosyltransferase family 2 member B28
37073	0.146	0.00237	4.03	-1.41636	0.724	OR10P1	olfactory receptor family 10 subfamily P member 1
39173	0.146	0.00237	4.03	-1.41645	0.422	MYADM	myeloid associated differentiation marker
40674	0.146	0.00237	4.03	-1.41846	0.386	FRMD4A	FERM domain containing 4A
4334	0.146	0.00238	4.03	-1.4198	0.469
40520	0.146	0.00238	4.03	-1.42053	0.702
42092	0.146	0.00238	-4.03	-1.42246	-0.798	RAB36	RAB36, member RAS oncogene family
24880	0.146	0.00238	4.03	-1.42295	2.23	SLC5A10	solute carrier family 5 member 10
32871	0.146	0.00239	4.03	-1.42417	0.851	ALOX12P2	arachidonate 12-lipoxygenase pseudogene 2
14937	0.146	0.00239	4.03	-1.42547	0.452
15259	0.146	0.00239	4.02	-1.42728	0.484
34030	0.146	0.0024	4.02	-1.42812	0.793
19051	0.146	0.0024	4.02	-1.42885	0.65
13092	0.146	0.0024	4.02	-1.42969	0.823
33465	0.146	0.0024	4.02	-1.43045	0.576
11738	0.146	0.0024	4.02	-1.43102	0.878	PLA2G2D	phospholipase A2 group IID
39868	0.146	0.0024	4.02	-1.43162	0.917	COBL	cordon-bleu WH2 repeat protein
1658	0.146	0.00241	4.02	-1.43224	0.504	LINC00029	long intergenic non-protein coding RNA 29
37894	0.146	0.00241	4.02	-1.43418	0.649
17594	0.146	0.00241	4.02	-1.4347	0.541
34893	0.146	0.00241	4.02	-1.43499	1.01	NLRP5	NLR family pyrin domain containing 5
32848	0.146	0.00241	-4.02	-1.43523	-0.365	LOC255308	eukaryotic translation initiation factor 2 subunit gamma pseudogene
11024	0.146	0.00242	4.02	-1.4376	0.476
40198	0.146	0.00242	-4.02	-1.43828	-0.732	KLHL3	kelch like family member 3
1764	0.146	0.00242	-4.02	-1.44009	-0.954
31372	0.146	0.00244	4.01	-1.44474	0.418	KDF1	keratinocyte differentiation factor 1
35010	0.146	0.00244	4.01	-1.448	0.889
39042	0.146	0.00245	4.01	-1.44867	0.637	GRIN3A	glutamate ionotropic receptor NMDA type subunit 3A
3711	0.146	0.00246	4.01	-1.45315	0.37
12837	0.146	0.00246	4.01	-1.45577	1.32	HTR3C	5-hydroxytryptamine receptor 3C
36332	0.146	0.00247	4.01	-1.45777	0.627
37747	0.146	0.00247	4	-1.45986	1.04	DARS	aspartyl-tRNA synthetase
7526	0.146	0.00247	-4	-1.46054	-0.45	PLSCR4	phospholipid scramblase 4
41324	0.146	0.00248	4	-1.46061	0.917	MC3R	melanocortin 3 receptor
12248	0.146	0.00248	4	-1.4609	0.8	UNC5C	unc-5 netrin receptor C
11785	0.146	0.00248	-4	-1.46123	-0.926	GNAZ	G protein subunit alpha z
29138	0.146	0.00248	4	-1.4613	0.416	MYL7	myosin light chain 7
29177	0.146	0.00248	4	-1.46241	1.08	PCDHGB1	protocadherin gamma subfamily B, 1
40643	0.146	0.00249	4	-1.46481	1.15	NOS2	nitric oxide synthase 2
38663	0.146	0.00249	4	-1.46746	0.404
23825	0.146	0.00249	4	-1.46794	0.816	FBXL18	F-box and leucine rich repeat protein 18
31458	0.146	0.00249	4	-1.46847	0.542
35480	0.147	0.0025	4	-1.4718	0.633
16696	0.147	0.00251	-3.99	-1.47593	-0.708	IL1R1	interleukin 1 receptor type 1
40559	0.147	0.00252	3.99	-1.47987	0.642	CCL21	C-C motif chemokine ligand 21
33571	0.147	0.00252	3.99	-1.47991	1.49	CDH1	cadherin 1
7568	0.148	0.00253	3.99	-1.48324	1.16
18577	0.148	0.00254	3.99	-1.48694	0.683
36996	0.149	0.00256	3.98	-1.49517	1.38
34613	0.149	0.00256	3.98	-1.49529	0.56
16335	0.149	0.00258	3.98	-1.5005	0.599	MUSK	muscle associated receptor tyrosine kinase
33782	0.149	0.00258	3.98	-1.50197	0.603	ESRRB	estrogen related receptor beta
29329	0.149	0.00258	3.98	-1.50244	1.69
34765	0.149	0.00258	-3.98	-1.50287	-1.12	PCDH17	protocadherin 17
44186	0.149	0.00259	-3.98	-1.50426	-0.532	SYNE2	spectrin repeat containing nuclear envelope protein 2
32763	0.149	0.00259	3.98	-1.50562	0.568
4891	0.149	0.00259	3.98	-1.50583	0.39	CDC14A	cell division cycle 14A
11802	0.149	0.0026	3.97	-1.50835	0.594
12814	0.149	0.0026	3.97	-1.51019	0.492
24527	0.149	0.00261	3.97	-1.51251	1.63	DLK1	delta like non-canonical Notch ligand 1
33792	0.149	0.00261	3.97	-1.51495	1.57	C6orf141	chromosome 6 open reading frame 141
3383	0.149	0.00261	3.97	-1.51495	0.668	FUT2	fucosyltransferase 2
6587	0.149	0.00262	3.97	-1.51586	0.558
29162	0.149	0.00262	-3.97	-1.51594	-0.442	TRIM2	tripartite motif containing 2
14984	0.149	0.00262	3.97	-1.51853	0.351	SLC17A7	solute carrier family 17 member 7
979	0.149	0.00263	3.97	-1.52072	1.04	NELL1	neural EGFL like 1
40313	0.149	0.00263	3.97	-1.52089	0.571	SLC26A9	solute carrier family 26 member 9
29730	0.149	0.00263	3.97	-1.5222	0.334
31003	0.149	0.00264	3.96	-1.52415	0.894	OVOL2	ovo like zinc finger 2
12300	0.149	0.00264	3.96	-1.52453	0.457
21711	0.149	0.00265	3.96	-1.52828	0.656	OR8U1	olfactory receptor family 8 subfamily U member 1
16821	0.149	0.00265	3.96	-1.52939	0.47
16137	0.149	0.00266	3.96	-1.53123	1.23
27654	0.149	0.00266	-3.96	-1.53187	-0.237	GINM1	glycoprotein integral membrane 1
34202	0.149	0.00266	3.96	-1.53189	1.07	ESR1	estrogen receptor 1
38455	0.149	0.00266	3.96	-1.53219	0.829	JPH2	junctophilin 2
18786	0.15	0.00267	3.96	-1.53638	0.434
35852	0.15	0.00267	3.96	-1.53662	0.431	SDR16C5	short chain dehydrogenase/reductase family 16C, member 5
29203	0.15	0.00268	3.95	-1.53953	0.567	OR10H4	olfactory receptor family 10 subfamily H member 4
1743	0.15	0.00269	3.95	-1.54354	0.493	GLB1L3	galactosidase beta 1 like 3
32780	0.15	0.00269	3.95	-1.54437	0.369	SLC29A2	solute carrier family 29 member 2
39924	0.15	0.00269	3.95	-1.54491	0.552	CHRNB3	cholinergic receptor nicotinic beta 3 subunit
13588	0.15	0.00269	3.95	-1.54501	1.01	RIMS4	regulating synaptic membrane exocytosis 4
37675	0.15	0.00271	3.95	-1.55039	0.79	STMN4	stathmin 4
44897	0.15	0.00271	3.95	-1.55126	0.583	PRKACG	protein kinase cAMP-activated catalytic subunit gamma
11556	0.15	0.00272	3.95	-1.55393	0.412	LCN15	lipocalin 15
33413	0.15	0.00272	3.95	-1.55409	0.419
18802	0.15	0.00272	3.95	-1.55418	0.535	GABRG2	gamma-aminobutyric acid type A receptor gamma2 subunit
25249	0.15	0.00272	3.95	-1.55489	1.26	KCNA10	potassium voltage-gated channel subfamily A member 10
41944	0.15	0.00272	3.94	-1.55631	0.949
16088	0.15	0.00273	3.94	-1.55717	0.866	IL22RA2	interleukin 22 receptor subunit alpha 2
2008	0.15	0.00273	3.94	-1.55966	0.327
30566	0.15	0.00274	3.94	-1.56029	1.11
23035	0.15	0.00274	3.94	-1.56127	1.29	DLEU1	deleted in lymphocytic leukemia 1
30219	0.15	0.00274	3.94	-1.56131	0.571	PTGER2	prostaglandin E receptor 2
41005	0.15	0.00274	3.94	-1.56157	0.591	CDK5R2	cyclin dependent kinase 5 regulatory subunit 2
35201	0.151	0.00276	3.94	-1.56816	0.826
15074	0.151	0.00276	3.94	-1.57037	0.774	DUOX2	dual oxidase 2
39472	0.151	0.00276	3.94	-1.57073	0.864	PCDHGA9	protocadherin gamma subfamily A, 9
38445	0.151	0.00277	3.93	-1.57339	0.646	RLBP1	retinaldehyde binding protein 1
39809	0.151	0.00278	3.93	-1.57563	0.579	NTRK2	neurotrophic receptor tyrosine kinase 2
29909	0.151	0.00278	3.93	-1.57621	0.454
32939	0.152	0.0028	3.93	-1.58333	0.761	RASSF5	Ras association domain family member 5
34910	0.152	0.0028	3.93	-1.58384	0.496	TRIM62	tripartite motif containing 62
26941	0.152	0.0028	3.93	-1.58409	0.739
44757	0.152	0.00281	-3.93	-1.58676	-0.321	DHFR	dihydrofolate reductase
33582	0.152	0.00281	3.92	-1.58831	0.624	TMEM154	transmembrane protein 154
14188	0.152	0.00281	3.92	-1.58847	1.05
25950	0.152	0.00282	3.92	-1.58932	1.13	SOX5	SRY-box 5
8748	0.152	0.00282	3.92	-1.59213	0.958	TM4SF4	transmembrane 4 L six family member 4
33848	0.152	0.00283	3.92	-1.59456	1.1
34380	0.152	0.00284	3.92	-1.59597	0.687	LOC149373	uncharacterized LOC149373
40754	0.152	0.00284	3.92	-1.5973	0.539	PLAC4	placenta specific 4
16485	0.152	0.00285	3.92	-1.59951	0.449
41004	0.152	0.00286	3.92	-1.6038	0.537	RELA	RELA proto-oncogene, NF-kB subunit
37193	0.152	0.00286	3.92	-1.60389	1.03	TMEM51-AS1	TMEM51 antisense RNA 1
21105	0.153	0.00287	3.91	-1.60883	0.407	MUC4	mucin 4, cell surface associated
20010	0.153	0.00287	-3.91	-1.60896	-0.749	LOC647115///UGP2	translation initiation factor IF-2///UDP-glucose pyrophosphorylase 2
34983	0.153	0.00287	3.91	-1.60899	0.715	G6PC2	glucose-6-phosphatase catalytic subunit 2
27105	0.153	0.00288	3.91	-1.61051	0.607	TRIM10	tripartite motif containing 10
6156	0.153	0.00288	-3.91	-1.61275	-0.391	CA5B	carbonic anhydrase 5B
29765	0.153	0.00289	3.91	-1.6138	0.466	SPOCK2	sparc/osteonectin, cwcv and kazal-like domains proteoglycan (testican) 2
39789	0.153	0.0029	3.91	-1.61848	0.838	TTTY5	testis-specific transcript, Y-linked 5 (non-protein coding)
22988	0.153	0.0029	3.91	-1.61943	0.333	SCFV	single-chain Fv fragment
33295	0.153	0.00291	3.9	-1.62095	0.593	LINC00652	long intergenic non-protein coding RNA 652
11394	0.153	0.00291	3.9	-1.62098	0.579
33709	0.153	0.00291	3.9	-1.62337	0.436
36347	0.153	0.00292	3.9	-1.62444	0.465	KCNH4	potassium voltage-gated channel subfamily H member 4
41429	0.153	0.00292	3.9	-1.62678	0.36	TYW5	tRNA-yW synthesizing protein 5
33358	0.153	0.00293	3.9	-1.62721	0.578	ZDHHC21	zinc finger DHHC-type containing 21
42259	0.154	0.00294	3.9	-1.63092	0.607	NCR3	natural cytotoxicity triggering receptor 3
33363	0.154	0.00294	-3.9	-1.63303	-0.321	NMB	neuromedin B
40010	0.154	0.00295	3.9	-1.63466	0.885	FBLN1	fibulin 1
44415	0.154	0.00295	3.89	-1.63677	0.702
36466	0.154	0.00296	3.89	-1.63767	1.1	XIRP1	xin actin binding repeat containing 1
14371	0.154	0.00296	3.89	-1.63869	0.518
18398	0.154	0.00296	3.89	-1.63893	0.789	ISLR2	immunoglobulin superfamily containing leucine rich repeat 2
29829	0.154	0.00296	3.89	-1.63926	0.417
44085	0.154	0.00297	-3.89	-1.64124	-0.526	RGS12	regulator of G-protein signaling 12
16650	0.154	0.00297	3.89	-1.64259	0.967
23050	0.154	0.00298	3.89	-1.64393	0.659
43557	0.154	0.00298	3.89	-1.64405	0.759	ADAMTS2	ADAM metallopeptidase with thrombospondin type 1 motif 2
16120	0.154	0.00298	-3.89	-1.64601	-1.01
23853	0.154	0.00298	3.89	-1.64675	0.649	TMEM249	transmembrane protein 249
37734	0.154	0.00299	-3.89	-1.65038	-0.854	PPP1R3C	protein phosphatase 1 regulatory subunit 3C
18812	0.154	0.003	3.88	-1.65332	1.18	GLT1D1	glycosyltransferase 1 domain containing 1
11170	0.154	0.00301	3.88	-1.65467	0.589
9326	0.154	0.00301	-3.88	-1.65487	-1.19	ASS1	argininosuccinate synthase 1
35106	0.154	0.00302	-3.88	-1.65892	-0.465	PELI3	pellino E3 ubiquitin protein ligase family member 3
17780	0.154	0.00302	3.88	-1.65928	1.04
18704	0.154	0.00302	3.88	-1.66022	1.42	FGF19	fibroblast growth factor 19
32002	0.154	0.00303	-3.88	-1.66057	-0.818	IL17RD	interleukin 17 receptor D
21069	0.154	0.00303	3.88	-1.66142	0.548	CRYGD	crystallin gamma D
20479	0.154	0.00303	3.88	-1.66237	0.541	EMID1	EMI domain containing 1
36109	0.154	0.00303	3.88	-1.66356	0.685	OR7D4	olfactory receptor family 7 subfamily D member 4
31732	0.154	0.00304	3.88	-1.66431	0.678
16194	0.154	0.00304	3.88	-1.66442	0.488	GLIS1	GLIS family zinc finger 1
22772	0.154	0.00304	3.88	-1.66468	0.483	MAPT	microtubule associated protein tau
38473	0.154	0.00304	3.88	-1.66487	0.886	ACY3	aminoacylase 3
25587	0.154	0.00305	3.88	-1.66807	1.83	KCNH6	potassium voltage-gated channel subfamily H member 6
44823	0.154	0.00305	3.87	-1.66929	1.2	DMBX1	diencephalon/mesencephalon homeobox 1
18306	0.154	0.00306	3.87	-1.67044	0.777	LRRC25	leucine rich repeat containing 25
40060	0.154	0.00306	3.87	-1.67083	0.77	FFAR2	free fatty acid receptor 2
15244	0.154	0.00307	3.87	-1.67495	0.723
26061	0.154	0.00308	3.87	-1.67745	0.833
36328	0.154	0.00308	-3.87	-1.67861	-1.09
34835	0.154	0.00308	3.87	-1.67958	0.529	CEACAM3	carcinoembryonic antigen related cell adhesion molecule 3
25588	0.154	0.00309	3.87	-1.68012	0.739
44832	0.154	0.00309	-3.87	-1.68067	-0.449	EPB41L4A	erythrocyte membrane protein band 4.1 like 4A
18578	0.154	0.00309	3.87	-1.68102	1.21	GCNT3	glucosaminyl (N-acetyl) transferase 3, mucin type
1997	0.154	0.00309	3.87	-1.68104	0.399	PPP1R3F	protein phosphatase 1 regulatory subunit 3F
7407	0.154	0.0031	-3.87	-1.68446	-0.661	2001-05-01	meiotic double-stranded break formation protein 1
15889	0.154	0.0031	3.87	-1.68478	0.668	LINC00889	long intergenic non-protein coding RNA 889
8077	0.154	0.00311	3.86	-1.68736	0.619	LY6G6F	lymphocyte antigen 6 complex, locus G6F
43118	0.154	0.00311	3.86	-1.68737	0.976	HAPLN4	hyaluronan and proteoglycan link protein 4
15538	0.154	0.00311	3.86	-1.68774	0.508	INHBC	inhibin beta C subunit
16152	0.154	0.00311	3.86	-1.68793	0.397	KRTAP4-11	keratin associated protein 4-11
22196	0.154	0.00311	-3.86	-1.68848	-0.908	ADIRF	adipogenesis regulatory factor
40257	0.154	0.00312	3.86	-1.69139	0.53	HTR3E	5-hydroxytryptamine receptor 3E
9949	0.154	0.00312	3.86	-1.69256	1.66
28705	0.154	0.00312	3.86	-1.69274	0.569	AQP12B	aquaporin 12B
41770	0.154	0.00313	3.86	-1.69347	0.703	LOC100505978	uncharacterized LOC100505978
10173	0.154	0.00313	-3.86	-1.69479	-0.285	KIF1B	kinesin family member 1B
34854	0.154	0.00314	3.86	-1.69725	0.622	OR1S2	olfactory receptor family 1 subfamily S member 2
16776	0.154	0.00314	3.86	-1.69778	0.755	OR5A1	olfactory receptor family 5 subfamily A member 1
38375	0.154	0.00314	3.86	-1.69788	0.804	PRAMEF1	PRAME family member 1
22181	0.154	0.00314	3.86	-1.69796	0.684	MYO1A	myosin IA
26942	0.154	0.00314	3.86	-1.69858	0.45	COBLL1	cordon-bleu WH2 repeat protein like 1
23547	0.154	0.00314	3.86	-1.69914	0.878	KRT34	keratin 34
28461	0.154	0.00314	3.86	-1.69921	0.645	RFX1	regulatory factor X1
28395	0.154	0.00315	3.86	-1.70087	0.433	ANK2	ankyrin 2, neuronal
18384	0.154	0.00315	3.86	-1.70109	0.403	LAMC3	laminin subunit gamma 3
23234	0.154	0.00315	-3.86	-1.70124	-0.641	ITGB4	integrin subunit beta 4
882	0.154	0.00316	-3.85	-1.70279	-0.822	SMIM6	small integral membrane protein 6
35069	0.154	0.00316	3.85	-1.70311	0.692	OXTR	oxytocin receptor
20352	0.154	0.00316	-3.85	-1.70538	-0.401	SMC1A	structural maintenance of chromosomes 1A
39316	0.154	0.00317	3.85	-1.7066	0.405
17203	0.154	0.00317	-3.85	-1.70825	-0.647	SRGAP1	SLIT-ROBO Rho GTPase activating protein 1
9329	0.154	0.00317	-3.85	-1.70864	-1.02	ZFP30	ZFP30 zinc finger protein
43634	0.154	0.00318	3.85	-1.7109	0.995	GBA3	glucosylceramidase beta 3 (gene/pseudogene)
9617	0.154	0.00319	3.85	-1.71379	0.789
20566	0.154	0.00319	3.85	-1.7141	0.438	PYGM	phosphorylase, glycogen, muscle
21340	0.154	0.0032	3.85	-1.71535	1.56	ECE2	endothelin converting enzyme 2
24711	0.154	0.0032	3.85	-1.71561	0.845	LOC100505909	histidine-rich glycoprotein
33072	0.154	0.0032	3.85	-1.71577	0.331	ZNF408	zinc finger protein 408
42828	0.154	0.00321	3.84	-1.71829	0.374	HAAO	3-hydroxyanthranilate 3,4-dioxygenase
27802	0.154	0.00322	-3.84	-1.72128	-0.307	PDLIM3	PDZ and LIM domain 3
17486	0.154	0.00322	3.84	-1.72129	0.649
19406	0.154	0.00322	3.84	-1.72271	0.565
40653	0.154	0.00323	3.84	-1.72504	0.79
36385	0.154	0.00323	3.84	-1.72673	0.45	XRCC3	X-ray repair cross complementing 3
41311	0.155	0.00324	3.84	-1.72989	0.512	STMN2	stathmin 2
34626	0.155	0.00325	3.84	-1.73303	0.876	STARD5	StAR related lipid transfer domain containing 5
21170	0.155	0.00327	3.83	-1.73684	0.366	ANKRD33	ankyrin repeat domain 33
41108	0.155	0.00327	3.83	-1.73742	0.529
37636	0.155	0.00327	3.83	-1.73914	0.641
2457	0.155	0.00328	-3.83	-1.74075	-0.529	ZDHHC21	zinc finger DHHC-type containing 21
24730	0.155	0.00328	3.83	-1.74218	0.636
12998	0.155	0.00329	3.83	-1.74358	0.958	SLC17A4	solute carrier family 17 member 4
42373	0.155	0.00329	3.83	-1.74442	1.18	FAM163A	family with sequence similarity 163 member A
9266	0.155	0.00329	3.83	-1.74472	1.01
32408	0.155	0.00329	3.83	-1.74491	0.599	FUT6	fucosyltransferase 6
15981	0.155	0.0033	3.83	-1.74747	0.627	LOC440934	uncharacterized LOC440934
15540	0.155	0.00331	-3.83	-1.74912	-0.812	SGCD	sarcoglycan delta
36055	0.155	0.00331	3.83	-1.74999	0.597
27536	0.155	0.00331	3.82	-1.75113	0.833
42181	0.155	0.00331	3.82	-1.75114	0.848
33721	0.155	0.00331	3.82	-1.75156	0.48
18333	0.155	0.00332	3.82	-1.75294	1.73	IGF1	insulin like growth factor 1
25492	0.156	0.00333	3.82	-1.75541	0.782
45007	0.156	0.00334	3.82	-1.75773	1.04	C9orf135	chromosome 9 open reading frame 135
42603	0.156	0.00334	3.82	-1.75969	0.921	GHRH	growth hormone releasing hormone
21606	0.156	0.00336	-3.82	-1.76495	-1.44
14502	0.156	0.00336	-3.82	-1.76594	-0.343	RECK	reversion inducing cysteine rich protein with kazal motifs
35398	0.156	0.00337	3.82	-1.76673	0.7
36492	0.156	0.00337	3.82	-1.76686	0.415	MCM3AP-AS1	MCM3AP antisense RNA 1
7863	0.157	0.00337	-3.81	-1.76811	-0.497	PLXNA4	plexin A4
45077	0.157	0.00339	3.81	-1.77279	0.672	MLANA	melan-A
15895	0.157	0.00339	-3.81	-1.77281	-0.342	RAB27A	RAB27A, member RAS oncogene family
15127	0.157	0.0034	3.81	-1.77606	0.438	MAPK8IP3	mitogen-activated protein kinase 8 interacting protein 3
41013	0.158	0.00341	3.81	-1.77932	0.754	STRA6	stimulated by retinoic acid 6
25664	0.158	0.00341	3.81	-1.78006	0.676	KRTAP13-4	keratin associated protein 13-4
42251	0.158	0.00342	3.81	-1.78231	0.94	ABCC6	ATP binding cassette subfamily C member 6
38695	0.158	0.00342	3.81	-1.78313	1.01	CPNE9	copine family member 9
13756	0.158	0.00342	3.8	-1.78389	0.623	MC5R	melanocortin 5 receptor
4166	0.158	0.00343	3.8	-1.78583	0.605	LOC101928907	uncharacterized LOC101928907
11559	0.158	0.00343	-3.8	-1.78622	-0.3	KHSRP	KH-type splicing regulatory protein
28083	0.158	0.00344	3.8	-1.78868	0.677
11981	0.158	0.00344	3.8	-1.789	0.869
17473	0.158	0.00345	-3.8	-1.7907	-1.47
30286	0.158	0.00345	3.8	-1.79226	1.14	IGFBPL1	insulin like growth factor binding protein like 1
4671	0.158	0.00346	3.8	-1.79287	0.645	SPDYE3	speedy/RINGO cell cycle regulator family member E3
32191	0.158	0.00347	3.8	-1.79702	0.542
11145	0.158	0.00347	3.8	-1.79753	0.704
20487	0.158	0.00347	3.8	-1.79769	1.13
37598	0.158	0.00348	-3.8	-1.7993	-0.363	PDE4A	phosphodiesterase 4A
45080	0.158	0.00349	3.79	-1.80272	0.784	CBLN3	cerebellin 3 precursor
20840	0.158	0.00349	3.79	-1.80333	0.414	GFI1B	growth factor independent 1B transcriptional repressor
39508	0.158	0.00349	-3.79	-1.80419	-0.937	ERICH5	glutamate rich 5
36577	0.158	0.0035	3.79	-1.80451	0.704	PNPLA5	patatin like phospholipase domain containing 5
19817	0.158	0.0035	3.79	-1.80481	1.18
27803	0.158	0.0035	3.79	-1.80634	0.48	ESRP2	epithelial splicing regulatory protein 2
31182	0.158	0.00351	3.79	-1.80755	0.614	PAQR9	progestin and adipoQ receptor family member 9
35536	0.158	0.00351	3.79	-1.80847	0.675	LINC00671	long intergenic non-protein coding RNA 671
38641	0.158	0.00351	3.79	-1.80972	0.918	LINC00269	long intergenic non-protein coding RNA 269
29669	0.158	0.00351	3.79	-1.80972	0.36	ZNF333	zinc finger protein 333
45040	0.158	0.00351	-3.79	-1.80987	-0.453	TANC2	tetratricopeptide repeat, ankyrin repeat and coiled-coil containing 2
37901	0.158	0.00352	3.79	-1.81218	0.872	OR51E2	olfactory receptor family 51 subfamily E member 2
36522	0.159	0.00353	3.79	-1.81514	0.545	RTN4RL1	reticulon 4 receptor like 1
17035	0.159	0.00354	3.78	-1.81683	0.32	KIF21B	kinesin family member 21B
31259	0.159	0.00355	3.78	-1.81932	0.634
11209	0.159	0.00355	3.78	-1.81963	0.626	TRPM3	transient receptor potential cation channel subfamily M member 3
12662	0.159	0.00356	3.78	-1.8213	0.508	DUSP16	dual specificity phosphatase 16
42638	0.159	0.00356	3.78	-1.82156	0.756	MSLN	mesothelin
30902	0.159	0.00357	3.78	-1.82484	0.474	SLC2A9	solute carrier family 2 member 9
21284	0.159	0.00357	3.78	-1.82525	0.713
13341	0.159	0.00357	3.78	-1.82526	0.491
37724	0.159	0.00357	3.78	-1.82554	0.46	CEACAM7	carcinoembryonic antigen related cell adhesion molecule 7
28614	0.159	0.00358	3.78	-1.82713	0.416	NKX6-3	NK6 homeobox 3
12239	0.159	0.00358	3.78	-1.82862	0.26	KLK13	kallikrein related peptidase 13
36778	0.159	0.00359	3.78	-1.83051	0.816
11795	0.159	0.00359	3.78	-1.83144	0.478	SLC9A8	solute carrier family 9 member A8
25598	0.159	0.0036	3.77	-1.83328	1.22	SLC16A10	solute carrier family 16 member 10
12913	0.159	0.0036	3.77	-1.83352	0.873
36320	0.159	0.0036	3.77	-1.83506	0.922	IGF1	insulin like growth factor 1
16928	0.159	0.00361	3.77	-1.83516	0.427
4912	0.159	0.00361	3.77	-1.83682	0.738
34218	0.159	0.00362	3.77	-1.83903	0.46	PLCB2	phospholipase C beta 2
11651	0.159	0.00362	3.77	-1.84043	1.07
21128	0.159	0.00363	3.77	-1.84121	2.19	PSG6	pregnancy specific beta-1-glycoprotein 6
27632	0.159	0.00363	3.77	-1.84332	0.661
34175	0.159	0.00364	3.77	-1.84385	0.596
39837	0.159	0.00364	3.77	-1.84387	0.759	ALDH1L1	aldehyde dehydrogenase 1 family member L1
27593	0.159	0.00364	3.77	-1.84474	0.255
17354	0.159	0.00365	3.77	-1.84637	0.537
35030	0.159	0.00365	3.77	-1.84704	0.482	CRTC1	CREB regulated transcription coactivator 1
35619	0.159	0.00365	-3.77	-1.84729	-1.11
44975	0.159	0.00365	3.77	-1.84822	0.742	KCNH2	potassium voltage-gated channel subfamily H member 2
36593	0.159	0.00366	3.76	-1.84951	0.769
12506	0.159	0.00368	3.76	-1.85476	1.11
13170	0.159	0.00368	3.76	-1.85493	0.815
39415	0.159	0.00369	3.76	-1.85753	0.494	RIMS4	regulating synaptic membrane exocytosis 4
12589	0.159	0.00369	3.76	-1.85761	0.722	F11	coagulation factor XI
13703	0.159	0.00369	3.76	-1.85764	0.322	GPR37L1	G protein-coupled receptor 37 like 1
44554	0.159	0.00369	3.76	-1.85904	0.766	ZC3H13	zinc finger CCCH-type containing 13
32440	0.159	0.00369	3.76	-1.85922	0.375
7714	0.159	0.0037	-3.76	-1.86009	-1.05	LINC00937	long intergenic non-protein coding RNA 937
41843	0.159	0.0037	3.76	-1.86079	0.384	LGI3	leucine rich repeat LGI family member 3
42516	0.159	0.0037	3.76	-1.86152	0.947	IL17A	interleukin 17A
13617	0.159	0.0037	3.76	-1.86167	0.688	TM6SF2	transmembrane 6 superfamily member 2
42418	0.159	0.0037	3.76	-1.86214	0.633	APC2	APC2, WNT signaling pathway regulator
40410	0.159	0.0037	3.76	-1.86228	0.77	MAOB	monoamine oxidase B
28888	0.159	0.00371	3.76	-1.86442	0.554	GCM1	glial cells missing homolog 1
27257	0.159	0.00372	3.75	-1.86557	0.574
39655	0.16	0.00373	3.75	-1.86864	0.547	PCNX3	pecanex homolog 3 (Drosophila)
34942	0.16	0.00373	3.75	-1.86916	0.508	HCST	hematopoietic cell signal transducer
22127	0.16	0.00374	-3.75	-1.87098	-0.328	EIF2S3	eukaryotic translation initiation factor 2 subunit gamma
42572	0.16	0.00374	3.75	-1.87111	0.396	IGLL1	immunoglobulin lambda like polypeptide 1
33841	0.16	0.00375	3.75	-1.87563	0.819	LOC253805	uncharacterized LOC253805
29073	0.161	0.00377	3.75	-1.88082	0.57
39928	0.161	0.00377	3.75	-1.88091	0.741	GJA9	gap junction protein alpha 9
18890	0.161	0.00378	-3.75	-1.88113	-0.568	FBXO34	F-box protein 34
33815	0.161	0.00378	3.75	-1.88121	0.844	RHO	rhodopsin
41038	0.161	0.00378	3.74	-1.88353	0.759	GLYR1	glyoxylate reductase 1 homolog
44571	0.161	0.00379	3.74	-1.88431	0.422
40235	0.161	0.00379	3.74	-1.88527	1.09	LOC101929584	uncharacterized LOC101929584
12493	0.161	0.00379	-3.74	-1.88582	-0.353
37226	0.161	0.0038	3.74	-1.88639	0.706	FER1L6-AS1	FER1L6 antisense RNA 1
1987	0.161	0.0038	-3.74	-1.88849	-0.497	NFIA	nuclear factor I A
9101	0.161	0.0038	3.74	-1.8886	1.01	WNT1	Wnt family member 1
1144	0.161	0.00381	3.74	-1.88924	0.53	CD80	CD80 molecule
22129	0.161	0.00381	-3.74	-1.88952	-0.564	TMEM38A	transmembrane protein 38A
32121	0.161	0.00381	3.74	-1.8912	0.375	FAM81A	family with sequence similarity 81 member A
11029	0.161	0.00383	3.74	-1.89516	0.625
35213	0.161	0.00383	3.74	-1.8954	0.473
39569	0.161	0.00384	3.74	-1.89708	0.701
23330	0.161	0.00385	3.73	-1.90028	0.313	MMP25-AS1///MMP25	MMP25 antisense RNA 1///matrix metallopeptidase 25
38222	0.161	0.00385	3.73	-1.90081	0.604
37487	0.162	0.00386	3.73	-1.90332	0.689	ADGRE4P	adhesion G protein-coupled receptor E4, pseudogene
27254	0.162	0.00387	3.73	-1.90549	0.641	BCO1	beta-carotene oxygenase 1
20230	0.162	0.00388	3.73	-1.90733	0.727	NKAPP1	NFKB activating protein pseudogene 1
20042	0.162	0.00388	3.73	-1.9083	0.272	CCDC144NL-AS1///LOC339260	CCDC144NL antisense RNA 1///uncharacterized LOC339260
26298	0.162	0.00388	-3.73	-1.90845	-0.777	GPER1	G protein-coupled estrogen receptor 1
35655	0.162	0.00388	3.73	-1.90918	0.782	GNA15	G protein subunit alpha 15
39615	0.162	0.00389	3.73	-1.90978	0.868
29657	0.162	0.00389	3.73	-1.91023	1.46	CDH1	cadherin 1
33845	0.162	0.00389	3.73	-1.91104	1.28	FAM197Y2P	family with sequence similarity 197, Y-linked, member 2, pseudogene
13859	0.162	0.0039	3.73	-1.91344	1.02
22645	0.162	0.0039	-3.73	-1.91409	-0.609	SMIM1	small integral membrane protein 1 (Vel blood group)
25496	0.162	0.00392	3.72	-1.91744	0.779
23404	0.162	0.00392	-3.72	-1.91806	-0.454	LOC105379704	CASP-like protein 4A1
31509	0.162	0.00392	3.72	-1.91863	0.404	LOC100129503	uncharacterized LOC100129503
10881	0.162	0.00393	3.72	-1.92034	0.801	STK32B	serine/threonine kinase 32B
38582	0.162	0.00393	3.72	-1.92072	0.386
36495	0.162	0.00393	3.72	-1.92088	0.505
30900	0.162	0.00394	-3.72	-1.92332	-0.391	TMEM19	transmembrane protein 19
41303	0.162	0.00396	3.72	-1.92758	0.88	CDK15	cyclin dependent kinase 15
25750	0.162	0.00396	3.72	-1.9283	1
40413	0.162	0.00396	3.72	-1.9285	1.04	LINC00841	long intergenic non-protein coding RNA 841
41566	0.162	0.00396	3.72	-1.92921	0.332	DUS4L	dihydrouridine synthase 4 like
32260	0.162	0.00397	3.72	-1.93034	0.966	CFAP100	cilia and flagella associated protein 100
32962	0.162	0.00397	3.72	-1.93076	0.799	FCGR2A	Fc fragment of IgG receptor IIa
41405	0.162	0.00397	3.71	-1.93218	1.25	C1orf111	chromosome 1 open reading frame 111
1882	0.162	0.00398	3.71	-1.93261	0.754	ARHGEF38	Rho guanine nucleotide exchange factor 38
26792	0.162	0.00399	3.71	-1.93659	0.421	LINC00202-2	long intergenic non-protein coding RNA 202-2
23178	0.162	0.004	3.71	-1.93725	0.764	HLA-DQB1	major histocompatibility complex, class II, DQ beta 1
40215	0.162	0.004	-3.71	-1.93732	-1.39	BMPER	BMP binding endothelial regulator
28851	0.162	0.004	3.71	-1.93754	0.529	PPP2R2C	protein phosphatase 2 regulatory subunit Bgamma
40085	0.162	0.004	3.71	-1.93835	0.562	MAPT	microtubule associated protein tau
12961	0.162	0.004	-3.71	-1.93863	-0.671	CDH11	cadherin 11
25680	0.162	0.004	3.71	-1.9394	1.13	DHFR2	dihydrofolate reductase 2
39699	0.162	0.00401	3.71	-1.94151	0.568
10461	0.162	0.00401	3.71	-1.94153	0.623	PNN	pinin, desmosome associated protein
30975	0.162	0.00402	3.71	-1.94241	0.555
8570	0.162	0.00402	-3.71	-1.94442	-0.697	CCDC171	coiled-coil domain containing 171
41564	0.162	0.00403	3.71	-1.94504	0.334	LOC105379252///FAM95B1	family with sequence similarity 95 member B1-like///family with sequence similarity 95 member B1
29820	0.162	0.00403	3.71	-1.94536	0.541
30077	0.162	0.00403	3.71	-1.94654	0.842	ASPSCR1	ASPSCR1, UBX domain containing tether for SLC2A4
34991	0.162	0.00403	-3.71	-1.94677	-0.395	CFH	complement factor H
20661	0.162	0.00403	-3.71	-1.94701	-0.391	SEMA4F	ssemaphorin 4F
30439	0.162	0.00403	3.71	-1.94707	1.41	SLC24A4	solute carrier family 24 member 4
4416	0.162	0.00404	3.7	-1.94943	0.684	GPR142	G protein-coupled receptor 142
39755	0.162	0.00405	3.7	-1.94961	0.548	LINC00346	long intergenic non-protein coding RNA 346
26158	0.162	0.00405	3.7	-1.94974	0.446	ZNF135	zinc finger protein 135
31187	0.162	0.00406	-3.7	-1.95268	-0.503
33669	0.162	0.00406	3.7	-1.95296	0.955	MNX1	motor neuron and pancreas homeobox 1
20338	0.162	0.00406	-3.7	-1.95357	-0.808	NMNAT3	nicotinamide nucleotide adenylyltransferase 3
20966	0.162	0.00406	-3.7	-1.95432	-0.444	CALHM2	calcium homeostasis modulator 2
35394	0.162	0.00407	3.7	-1.95461	1.19	CACNB2	calcium voltage-gated channel auxiliary subunit beta 2
6201	0.162	0.00407	3.7	-1.95477	0.682	TNFRSF18	TNF receptor superfamily member 18
13830	0.162	0.00407	3.7	-1.9565	0.896
32856	0.163	0.00409	3.7	-1.96008	0.393
32919	0.163	0.00409	3.7	-1.96049	0.58
44143	0.163	0.00411	3.69	-1.96445	0.772	DEFA5	defensin alpha 5
39964	0.163	0.00411	3.69	-1.96463	1.04	LOC101929454	uncharacterized LOC101929454
43287	0.163	0.00411	3.69	-1.96508	0.51	MYOG	myogenin (myogenic factor 4)
21825	0.163	0.00412	3.69	-1.96833	0.541	VSIG2	V-set and immunoglobulin domain containing 2
26306	0.163	0.00412	3.69	-1.96894	0.495	TNP2	transition protein 2
33654	0.163	0.00413	3.69	-1.96986	0.8	ICAM5	intercellular adhesion molecule 5
12901	0.164	0.00414	3.69	-1.97202	0.655	POU5F2	POU domain class 5, transcription factor 2
28735	0.164	0.00415	-3.69	-1.97505	-0.677	SYNE2	spectrin repeat containing nuclear envelope protein 2
44090	0.164	0.00416	3.69	-1.97733	0.35
30799	0.164	0.00416	3.69	-1.97748	0.336
37768	0.164	0.00417	3.69	-1.97994	0.484	LINC01260	long intergenic non-protein coding RNA 1260
26286	0.164	0.00417	3.69	-1.98012	0.533
22017	0.164	0.00417	3.68	-1.98048	1.05	CTSE	cathepsin E
35445	0.164	0.00417	3.68	-1.9809	0.868	SLC9A2	solute carrier family 9 member A2
34221	0.164	0.00418	3.68	-1.98238	0.73
16856	0.164	0.00418	3.68	-1.98305	1.08	NDST4	N-deacetylase and N-sulfotransferase 4
41157	0.164	0.00419	3.68	-1.98378	0.611
35135	0.164	0.00419	3.68	-1.98455	0.548	APOC3	apolipoprotein C3
25504	0.164	0.0042	3.68	-1.98626	1.48
40751	0.164	0.0042	3.68	-1.98643	0.934	RASEF	RAS and EF-hand domain containing
39249	0.165	0.00423	3.68	-1.99383	0.502
17674	0.165	0.00423	3.68	-1.99387	0.423	TUBB4A	tubulin beta 4A class IVa
15268	0.165	0.00423	-3.68	-1.99456	-0.908	SCN2B	sodium voltage-gated channel beta subunit 2
34817	0.165	0.00424	3.67	-1.99725	0.772	RNF24	ring finger protein 24
39587	0.165	0.00425	3.67	-1.99844	0.436
20471	0.165	0.00425	3.67	-1.99887	0.834	TPRXL	tetrapeptide repeat homeobox like
13671	0.165	0.00425	3.67	-1.99901	0.33	PIAS3	protein inhibitor of activated STAT 3
38472	0.165	0.00425	3.67	-1.99912	0.812	REG3A	regenerating family member 3 alpha
27557	0.165	0.00426	3.67	-2.00047	0.799
11964	0.165	0.00426	3.67	-2.00122	0.522	BRSK2	BR serine/threonine kinase 2
39795	0.165	0.00426	3.67	-2.0013	0.772
26982	0.165	0.00426	3.67	-2.00144	0.495	S1PR2	sphingosine-1-phosphate receptor 2
18847	0.165	0.00427	3.67	-2.00429	0.726	GPR68	G protein-coupled receptor 68
5436	0.165	0.00428	3.67	-2.00497	0.407	GPR84	G protein-coupled receptor 84
27005	0.165	0.00428	3.67	-2.00548	0.572
21754	0.165	0.00429	-3.67	-2.00697	-0.96	COL3A1	collagen type III alpha 1 chain
34282	0.165	0.00429	3.67	-2.00703	0.965	SIGLEC5	sialic acid binding Ig like lectin 5
40478	0.165	0.00429	-3.67	-2.00728	-0.42
44238	0.165	0.0043	3.67	-2.01047	0.333
31787	0.165	0.00431	3.67	-2.01172	0.734	FOXE1	forkhead box E1
37291	0.165	0.00431	3.67	-2.01181	0.886	BPIFB3	BPI fold containing family B member 3
32062	0.165	0.00431	3.67	-2.01281	0.846	LAX1	lymphocyte transmembrane adaptor 1
32890	0.165	0.00431	3.66	-2.01321	0.547
27681	0.165	0.00432	3.66	-2.01521	0.434	TMEM43	transmembrane protein 43
9099	0.165	0.00432	3.66	-2.01554	0.603	GON4L	gon-4 like
29758	0.165	0.00432	3.66	-2.01604	0.749
16912	0.165	0.00433	3.66	-2.01626	0.605
42004	0.165	0.00433	3.66	-2.01652	0.784	ZNF80	zinc finger protein 80
2628	0.165	0.00433	3.66	-2.0172	0.52
33542	0.165	0.00434	3.66	-2.01919	0.717	KSR2	kinase suppressor of ras 2
42590	0.165	0.00434	3.66	-2.0197	1.09
33085	0.165	0.00434	3.66	-2.02013	0.825	TRIM49	tripartite motif containing 49
20423	0.165	0.00434	3.66	-2.02043	0.551	ERVH-4	endogenous retrovirus group H member 4
33953	0.165	0.00435	3.66	-2.02113	0.992
45068	0.165	0.00436	3.66	-2.02434	0.924	KCNH6	potassium voltage-gated channel subfamily H member 6
2959	0.165	0.00436	3.66	-2.02453	0.506
29192	0.165	0.00437	3.66	-2.02647	0.725	PRSS38	protease, serine 38
21016	0.165	0.00438	3.66	-2.0282	0.405	DLG4	discs large MAGUK scaffold protein 4
13813	0.165	0.00438	3.66	-2.02932	2.16	UTY	ubiquitously transcribed tetratricopeptide repeat containing, Y-linked
28754	0.165	0.00438	3.66	-2.02948	1.08	CXADR	coxsackie virus and adenovirus receptor
9867	0.165	0.00439	3.65	-2.03191	0.622
7729	0.165	0.0044	3.65	-2.03344	0.631
34322	0.165	0.0044	3.65	-2.03365	0.373	CBARP	CACN beta subunit associated regulatory protein
4905	0.165	0.00441	3.65	-2.03437	0.737
2961	0.165	0.00441	-3.65	-2.03479	-0.743
13958	0.165	0.00441	3.65	-2.03557	0.644
35789	0.165	0.00441	3.65	-2.03589	0.69
34924	0.166	0.00442	3.65	-2.03838	0.374	SCGB2B2	secretoglobin family 2B member 2
1625	0.166	0.00443	3.65	-2.03934	0.328	CTAGE3P	CTAGE family member 3, pseudogene
31935	0.166	0.00443	3.65	-2.04028	0.353	SPRR2G	small proline rich protein 2G
43234	0.166	0.00443	3.65	-2.04077	0.824
39282	0.166	0.00444	3.65	-2.043	1.15	CDCP1	CUB domain containing protein 1
43040	0.166	0.00444	3.65	-2.04315	0.769	COL4A5	collagen type IV alpha 5 chain
39724	0.166	0.00445	3.65	-2.04382	0.356
29202	0.166	0.00445	-3.65	-2.0444	-0.467	RAB36	RAB36, member RAS oncogene family
35077	0.166	0.00446	3.64	-2.04625	0.507
4159	0.166	0.00447	3.64	-2.04923	0.273	PTCRA	pre T-cell antigen receptor alpha
42095	0.166	0.00448	3.64	-2.05061	0.743	TMEM155	transmembrane protein 155
40284	0.166	0.00448	3.64	-2.05166	1.18	GUCY2D	guanylate cyclase 2D, retinal
31886	0.166	0.00449	3.64	-2.05313	0.421	FAM27E2	family with sequence similarity 27 member E2
40812	0.166	0.00449	3.64	-2.05364	0.606	ENGASE	endo-beta-N-acetylglucosaminidase
28411	0.166	0.00449	3.64	-2.0538	1.11
42084	0.167	0.00451	-3.64	-2.05671	-0.483
40661	0.167	0.00451	3.64	-2.0588	0.789	PADI2	peptidyl arginine deiminase 2
12888	0.167	0.00452	-3.64	-2.06018	-1.08	PDE8B	phosphodiesterase 8B
41337	0.167	0.00452	3.64	-2.06062	0.343
33865	0.167	0.00452	3.64	-2.06064	0.573	B3GALT2	beta-1,3-galactosyltransferase 2
33929	0.167	0.00452	3.64	-2.06067	0.806	HHIPL1	HHIP like 1
14041	0.167	0.00453	3.64	-2.06164	1.64	FGF7	fibroblast growth factor 7
24567	0.167	0.00455	3.63	-2.06729	1.03	TNKS	tankyrase
30191	0.168	0.00458	3.63	-2.07252	0.399	ACVR1B	activin A receptor type 1B
34855	0.168	0.00458	3.63	-2.07273	0.591
4935	0.168	0.00458	3.63	-2.07325	0.841	LOC100506476	uncharacterized LOC100506476
12962	0.168	0.00459	3.63	-2.07453	1.08	ADAMTS7	ADAM metallopeptidase with thrombospondin type 1 motif 7
42214	0.168	0.00459	-3.63	-2.07514	-0.685	POLR3A	RNA polymerase III subunit A
30655	0.168	0.00461	-3.63	-2.07913	-0.772
41504	0.168	0.00461	3.62	-2.08019	1.09	BRS3	bombesin receptor subtype 3
29876	0.168	0.00461	3.62	-2.08032	0.497
40325	0.169	0.00463	3.62	-2.08335	0.522	MRGPRE	MAS related GPR family member E
7060	0.169	0.00464	3.62	-2.08605	1.12	C14orf144	chromosome 14 open reading frame 144
44997	0.169	0.00464	-3.62	-2.08628	-0.612	BAMBI	BMP and activin membrane bound inhibitor
13817	0.169	0.00466	-3.62	-2.08959	-0.944	CLTC	clathrin heavy chain
30749	0.169	0.00466	3.62	-2.09121	0.351	GPR62	G protein-coupled receptor 62
43034	0.169	0.00467	3.62	-2.09238	0.829
12137	0.169	0.00467	3.62	-2.09242	0.745
6541	0.169	0.00467	3.62	-2.09267	0.511	TP73	tumor protein p73
18553	0.169	0.00468	3.62	-2.09418	0.857
24725	0.169	0.00468	3.62	-2.09512	0.546	COX6B2	cytochrome c oxidase subunit 6B2
13621	0.169	0.00469	3.61	-2.09583	0.59	CHRM3	cholinergic receptor muscarinic 3
39414	0.169	0.00469	3.61	-2.09716	0.627	KLRC1	killer cell lectin like receptor C1
2097	0.169	0.00469	-3.61	-2.09724	-1.16	PTGIS	prostaglandin I2 (prostacyclin) synthase
37229	0.169	0.0047	-3.61	-2.09805	-0.273
41177	0.169	0.0047	-3.61	-2.09924	-1.49	COL23A1	collagen type XXIII alpha 1 chain
10033	0.169	0.00471	3.61	-2.09983	0.448	SPDYE3	speedy/RINGO cell cycle regulator family member E3
36631	0.169	0.00471	3.61	-2.10121	0.625
29779	0.169	0.00471	3.61	-2.10121	1.09	OR11H12	olfactory receptor family 11 subfamily H member 12
10801	0.169	0.00472	-3.61	-2.10195	-0.323	DISC1	disrupted in schizophrenia 1
11490	0.169	0.00472	3.61	-2.10282	0.96	FCAR	Fc fragment of IgA receptor
5374	0.169	0.00472	-3.61	-2.10291	-0.468
6711	0.169	0.00473	3.61	-2.10409	0.477	LOC102723566	uncharacterized LOC102723566
33299	0.169	0.00473	3.61	-2.10555	0.86	MOXD1	monooxygenase DBH like 1
32095	0.169	0.00474	3.61	-2.10611	0.536	GREB1	growth regulation by estrogen in breast cancer 1
42293	0.17	0.00475	3.61	-2.10851	0.507	FCHSD1	FCH and double SH3 domains 1
40631	0.17	0.00476	3.61	-2.11154	0.55	B3GNT6	UDP-GlcNAc:betaGal beta-1,3-N-acetylglucosaminyltransferase 6
1710	0.17	0.00477	3.6	-2.11239	1.24	APOA1	apolipoprotein A1
36725	0.17	0.00477	3.6	-2.11408	1.34	DNAH17	dynein axonemal heavy chain 17
43936	0.17	0.00478	3.6	-2.11577	0.718	ZAN	zonadhesin (gene/pseudogene)
15301	0.17	0.00478	3.6	-2.11594	0.516	LOC90768	uncharacterized LOC90768
9271	0.171	0.00481	3.6	-2.12067	0.45	MAP2K7	mitogen-activated protein kinase kinase 7
31306	0.171	0.00482	3.6	-2.12325	0.41
969	0.171	0.00483	3.6	-2.12512	1.06	RAB12	RAB12, member RAS oncogene family
33627	0.171	0.00483	3.6	-2.12596	0.489
33395	0.171	0.00483	3.6	-2.12631	0.29	HIF3A	hypoxia inducible factor 3 alpha subunit
11814	0.172	0.00485	-3.59	-2.12979	-0.682
15150	0.172	0.00486	-3.59	-2.13144	-0.509	MYOM2	myomesin 2
2590	0.173	0.00488	-3.59	-2.13609	-0.614	LRRC75A	leucine rich repeat containing 75A
38953	0.173	0.00488	3.59	-2.13657	1.36	CDH1	cadherin 1
44276	0.173	0.00489	3.59	-2.13713	0.799	HMGCLL1	3-hydroxymethyl-3-methylglutaryl-CoA lyase like 1
22271	0.173	0.00489	3.59	-2.13785	0.766
28286	0.173	0.00489	3.59	-2.13891	0.64
36251	0.173	0.0049	3.59	-2.14094	0.763	RPRD1B	regulation of nuclear pre-mRNA domain containing 1B
14247	0.173	0.00491	3.59	-2.14277	0.478
27905	0.173	0.00491	3.59	-2.14295	0.716	GOLGA4	golgin A4
31367	0.173	0.00492	-3.59	-2.14414	-0.356	STX6	syntaxin 6
23588	0.173	0.00492	-3.59	-2.14488	-1.26	FAM134B	family with sequence similarity 134 member B
24116	0.173	0.00493	3.58	-2.14606	1.11	SLC25A2	solute carrier family 25 member 2
37065	0.173	0.00493	3.58	-2.14635	1.18
29938	0.173	0.00494	-3.58	-2.1472	-0.256
37039	0.173	0.00494	3.58	-2.14796	0.906	SLPI	secretory leukocyte peptidase inhibitor
8071	0.173	0.00495	-3.58	-2.14982	-0.305	ADD1	adducin 1
32525	0.173	0.00495	3.58	-2.15016	0.329
41457	0.173	0.00496	3.58	-2.15233	0.754	FCN1	ficolin 1
26055	0.173	0.00496	3.58	-2.15234	0.862	FEV	FEV, ETS transcription factor
14274	0.173	0.00497	3.58	-2.15335	0.641
13935	0.173	0.00498	3.58	-2.15615	0.277	SNCB	synuclein beta
36197	0.173	0.00498	-3.58	-2.15672	-0.409	ADGRG6	adhesion G protein-coupled receptor G6
30512	0.173	0.00499	3.58	-2.15837	0.468
39313	0.173	0.00499	3.58	-2.15839	0.664	SMCP	sperm mitochondria associated cysteine rich protein
31777	0.173	0.005	3.58	-2.16067	0.433
37056	0.173	0.005	3.58	-2.16085	0.506
33504	0.173	0.00501	3.57	-2.16274	0.271	INO80B	INO80 complex subunit B
22551	0.173	0.00502	-3.57	-2.16455	-0.628
18163	0.173	0.00503	3.57	-2.1653	0.515	GFRA2	GDNF family receptor alpha 2
10566	0.173	0.00503	3.57	-2.16598	0.896
20696	0.173	0.00504	-3.57	-2.16845	-0.306	BRF1	BRF1, RNA polymerase III transcription initiation factor 90 kDa subunit
12997	0.173	0.00505	3.57	-2.17004	0.813	FOXI1	forkhead box I1
12833	0.173	0.00506	3.57	-2.17175	1.01	GYPB	glycophorin B (MNS blood group)
38682	0.173	0.00506	3.57	-2.17223	0.849	CASS4	Cas scaffolding protein family member 4
10995	0.173	0.00506	-3.57	-2.17229	-0.642	HMCN1	hemicentin 1
15610	0.173	0.00506	3.57	-2.17235	0.585	PRDX3	peroxiredoxin 3
36755	0.173	0.00506	3.57	-2.1726	0.441	SSUH2	ssu-2 homolog (C. elegans)
31016	0.173	0.00506	3.57	-2.1729	0.798
24714	0.173	0.00506	3.57	-2.17291	0.487
5188	0.173	0.00507	3.57	-2.17336	0.828	DKFZP434C153	DKFZP434C153 protein
38638	0.173	0.00507	3.57	-2.1735	0.834
14944	0.173	0.00507	3.57	-2.17399	0.539
12823	0.173	0.00508	3.57	-2.17535	0.504
9333	0.173	0.00508	-3.57	-2.17535	-0.348
42261	0.173	0.00508	3.57	-2.17574	0.515	CYP2B6	cytochrome P450 family 2 subfamily B member 6
27483	0.173	0.00508	-3.57	-2.17574	-0.486	RAB6B	RAB6B, member RAS oncogene family
44358	0.173	0.00508	3.57	-2.17665	0.642
41730	0.173	0.0051	-3.56	-2.17895	-1.69	HOXC9	homeobox C9
18765	0.173	0.0051	3.56	-2.17959	0.818	LINC01304	long intergenic non-protein coding RNA 1304
14551	0.173	0.0051	3.56	-2.17976	0.946
5444	0.173	0.00511	-3.56	-2.18144	-0.34	BAIAP2	BAI1 associated protein 2
37410	0.173	0.00511	3.56	-2.18153	0.974	MIATNB	MIAT neighbor (non-protein coding)
32984	0.173	0.00511	3.56	-2.18189	0.62	SLC36A1	solute carrier family 36 member 1
35663	0.173	0.00511	3.56	-2.18206	0.705	LOC100506472///TAB1	uncharacterized LOC100506472///TGF-beta activated kinase 1 (MAP3K7) binding protein 1
13939	0.174	0.00512	3.56	-2.18339	0.867	FRMPD1	FERM and PDZ domain containing 1
21133	0.174	0.00515	3.56	-2.18914	1.35	DEFB119	defensin beta 119
36384	0.174	0.00515	3.56	-2.18974	1.01	PLEKHH1	pleckstrin homology, MyTH4 and FERM domain containing H1
45006	0.174	0.00515	3.56	-2.19011	0.654	POPDC2	popeye domain containing 2
16314	0.174	0.00515	3.56	-2.19023	0.683	TCTE3	t-complex-associated-testis-expressed 3
4677	0.174	0.00515	3.56	-2.19035	1.04	TMEM92	transmembrane protein 92
10264	0.174	0.00516	-3.56	-2.19135	-0.468
11629	0.174	0.00517	3.56	-2.19266	0.867	CYP2E1	cytochrome P450 family 2 subfamily E member 1
31230	0.174	0.00517	3.56	-2.19279	0.653
31965	0.174	0.00517	3.56	-2.19328	0.432
27963	0.174	0.00517	3.56	-2.19396	0.85	KRTAP2-4	keratin associated protein 2-4
31288	0.174	0.00518	-3.55	-2.19561	-0.393	RORA	RAR related orphan receptor A
12674	0.174	0.00519	3.55	-2.19644	0.496	CNR2	cannabinoid receptor 2
40029	0.174	0.0052	3.55	-2.19816	0.497	SV2B	synaptic vesicle glycoprotein 2B
42183	0.174	0.0052	3.55	-2.19933	0.583	ASB12	ankyrin repeat and SOCS box containing 12
7958	0.175	0.00521	-3.55	-2.20174	-0.797	ZNF415	zinc finger protein 415
40068	0.175	0.00522	3.55	-2.20233	0.447
13670	0.175	0.00522	3.55	-2.20316	0.422
28786	0.175	0.00522	-3.55	-2.20355	-0.831	IFIT2	interferon induced protein with tetratricopeptide repeats 2
12114	0.175	0.00523	3.55	-2.20489	0.402	EIF4A2	eukaryotic translation initiation factor 4A2
14532	0.175	0.00523	-3.55	-2.20515	-0.535	IFIT5	interferon induced protein with tetratricopeptide repeats 5
2146	0.175	0.00524	-3.55	-2.20615	-0.305	PCGF5	polycomb group ring finger 5
4417	0.175	0.00524	3.55	-2.20736	0.676	APOA1	apolipoprotein A1
43389	0.175	0.00524	3.55	-2.20743	0.707	PTCH2	patched 2
30166	0.175	0.00525	3.55	-2.20886	0.46
45200	0.175	0.00526	-3.55	-2.21005	-0.42	FAM71E1	family with sequence similarity 71 member E1
36898	0.175	0.00526	3.55	-2.21096	1.07
5958	0.175	0.00526	3.55	-2.21096	0.95
33272	0.175	0.00526	3.55	-2.21104	0.337
28540	0.175	0.00527	3.54	-2.21276	0.451	PRR5L	proline rich 5 like
17281	0.175	0.00528	3.54	-2.21364	0.784
4229	0.175	0.00528	3.54	-2.21396	0.709
11495	0.175	0.00528	3.54	-2.2145	0.662	ZNF605	zinc finger protein 605
44764	0.175	0.00529	3.54	-2.21617	1.24
37166	0.175	0.00529	3.54	-2.2168	0.58	OR1D2	olfactory receptor family 1 subfamily D member 2
16647	0.175	0.0053	-3.54	-2.21727	-0.44	HIP1	huntingtin interacting protein 1
1929	0.175	0.00531	3.54	-2.21939	0.314	RPL3L	ribosomal protein L3 like
31636	0.175	0.00531	3.54	-2.2196	0.44	GGT3P	gamma-glutamyltransferase 3 pseudogene
25635	0.175	0.00532	3.54	-2.22098	0.969	N4BP2L1	NEDD4 binding protein 2 like 1
40243	0.175	0.00532	3.54	-2.22103	0.868	NLRC4	NLR family CARD domain containing 4
36063	0.175	0.00532	3.54	-2.22194	0.99	CLCNKB	chloride voltage-gated channel Kb
21154	0.175	0.00533	3.54	-2.22259	1.08	MYOZ2	myozenin 2
38611	0.175	0.00534	3.54	-2.22447	0.808	GRM7	glutamate metabotropic receptor 7
28984	0.175	0.00534	-3.54	-2.22497	-0.597	CAMKK2	calcium/calmodulin dependent protein kinase kinase 2
6291	0.175	0.00534	-3.54	-2.2252	-0.509	REEP2	receptor accessory protein 2
41439	0.175	0.00534	3.54	-2.22592	0.481
24459	0.175	0.00535	3.54	-2.22699	0.41	ZNF546	zinc finger protein 546
35972	0.175	0.00535	3.54	-2.22709	0.813	CALY	calcyon neuron specific vesicular protein
11387	0.175	0.00535	3.54	-2.2278	0.788	A3GALT2	alpha 1,3-galactosyltransferase 2
37651	0.175	0.00536	3.53	-2.22957	0.813	CCL15	C-C motif chemokine ligand 15
42716	0.175	0.00537	-3.53	-2.23156	-0.251	CCDC69	coiled-coil domain containing 69
9691	0.176	0.00539	3.53	-2.23446	0.291
5348	0.176	0.0054	3.53	-2.23644	0.567	C1orf226	chromosome 1 open reading frame 226
27449	0.176	0.0054	-3.53	-2.23718	-0.399
40638	0.176	0.00541	-3.53	-2.23835	-0.297	DSTYK	dual serine/threonine and tyrosine protein kinase
524	0.176	0.00541	-3.53	-2.23898	-0.464	NCOA3	nuclear receptor coactivator 3
34751	0.176	0.00541	3.53	-2.23905	0.531
16664	0.176	0.00542	3.53	-2.24028	0.922	CD177	CD177 molecule
31767	0.176	0.00543	3.53	-2.24106	0.67	LOC101928327	uncharacterized LOC101928327
5071	0.176	0.00543	3.53	-2.24138	0.518	OR3A3	olfactory receptor family 3 subfamily A member 3
26741	0.176	0.00544	3.53	-2.24399	0.304	ESRP1	epithelial splicing regulatory protein 1
37935	0.176	0.00545	3.52	-2.24533	0.959	TMEM185A	transmembrane protein 185A
8914	0.176	0.00545	3.52	-2.24556	0.574	GRIN2A	glutamate ionotropic receptor NMDA type subunit 2A
12818	0.177	0.00547	3.52	-2.24965	0.838	PTPRZ1	protein tyrosine phosphatase, receptor type Z1
10297	0.177	0.00549	3.52	-2.25331	1.25
8593	0.177	0.0055	3.52	-2.2539	0.531
27328	0.177	0.0055	3.52	-2.25483	1.08	TNFSF4	tumor necrosis factor superfamily member 4
36916	0.177	0.0055	3.52	-2.25532	0.692	NKD1	naked cuticle homolog 1
44863	0.177	0.00551	3.52	-2.25627	0.918	SLC24A2	solute carrier family 24 member 2
42711	0.177	0.00551	3.52	-2.25702	0.647
33044	0.178	0.00554	3.51	-2.26133	0.789
2665	0.178	0.00554	-3.51	-2.26142	-0.442	SAMD12	sterile alpha motif domain containing 12
30053	0.178	0.00555	3.51	-2.26369	0.59
14874	0.178	0.00555	3.51	-2.26416	0.506
36018	0.178	0.00557	3.51	-2.26651	0.563	CUBN	cubilin
34020	0.178	0.00557	3.51	-2.26684	0.751	APCS	amyloid P component, serum
35995	0.179	0.00558	3.51	-2.26876	0.609	SLC6A4	solute carrier family 6 member 4
32699	0.179	0.00558	3.51	-2.26935	0.497	GPR3	G protein-coupled receptor 3
33162	0.179	0.00559	3.51	-2.27048	1.06	A1CF	APOBEC1 complementation factor
30195	0.179	0.00559	3.51	-2.27135	0.56
24172	0.179	0.0056	3.51	-2.27251	1.18	TMPRSS6	transmembrane protease, serine 6
13389	0.179	0.0056	-3.51	-2.27331	-1.17	MIR4697HG	MIR4697 host gene
33985	0.179	0.00562	3.51	-2.27523	0.459
33809	0.179	0.00562	3.51	-2.27656	0.685	CRYBB3	crystallin beta B3
36561	0.179	0.00563	3.51	-2.2775	0.797	CYP24A1	cytochrome P450 family 24 subfamily A member 1
43429	0.179	0.00564	3.5	-2.27982	0.423
14695	0.179	0.00565	3.5	-2.28065	0.46	GRAMD4	GRAM domain containing 4
1944	0.179	0.00566	-3.5	-2.28236	-0.397
34897	0.179	0.00566	3.5	-2.28245	0.386	LOC100128288	uncharacterized LOC100128288
35374	0.179	0.00566	3.5	-2.28276	1.03
15038	0.179	0.00566	3.5	-2.28295	0.64	CTSG	cathepsin G
38118	0.179	0.00566	3.5	-2.28308	0.376
34310	0.179	0.00566	3.5	-2.28353	1
13187	0.179	0.00567	3.5	-2.28526	1.16
16398	0.179	0.00568	3.5	-2.28596	1.31	PRDM13	PR/SET domain 13
42953	0.18	0.00569	3.5	-2.28799	0.56	DIO2	deiodinase, iodothyronine, type II
24697	0.18	0.00569	3.5	-2.28882	0.439	UGT2B10	UDP glucuronosyltransferase family 2 member B10
12749	0.18	0.0057	3.5	-2.29028	1.02	APOC2	apolipoprotein C2
36065	0.18	0.00571	3.5	-2.29118	0.724	OR2M2	olfactory receptor family 2 subfamily M member 2
31791	0.18	0.00571	3.5	-2.29125	0.357	TERT	telomerase reverse transcriptase
31321	0.18	0.00572	3.5	-2.29318	0.573	DMD	dystrophin
45162	0.18	0.00572	3.5	-2.29432	0.438	PAIP2B	poly(A) binding protein interacting protein 2B
5340	0.18	0.00573	3.5	-2.29442	0.627	LRRC36	leucine rich repeat containing 36
19235	0.18	0.00573	3.49	-2.29572	1.02	GJB1	gap junction protein beta 1
42299	0.18	0.00574	3.49	-2.29717	0.828	KCNK5	potassium two pore domain channel subfamily K member 5
11550	0.18	0.00575	3.49	-2.2984	0.777	SLC28A1	solute carrier family 28 member 1
34726	0.18	0.00575	3.49	-2.29856	0.942
41943	0.18	0.00576	3.49	-2.30015	0.382	ELMO1	engulfment and cell motility 1
35776	0.18	0.00576	-3.49	-2.3004	-0.253	ZCCHC7	zinc finger CCHC-type containing 7
114	0.18	0.00577	-3.49	-2.30243	-0.404	BRD3	bromodomain containing 3
39149	0.181	0.00578	3.49	-2.3044	0.661	RAD21L1	RAD21 cohesin complex component like 1
13700	0.181	0.00579	3.49	-2.3059	1.12	ZFR2	zinc finger RNA binding protein 2
40282	0.181	0.00581	3.49	-2.30833	1.07
12987	0.181	0.00581	3.49	-2.30933	0.638	MEGF10	multiple EGF like domains 10
23020	0.181	0.00581	3.49	-2.30961	0.33	MRI1	methylthioribose-1-phosphate isomerase 1
44409	0.181	0.00582	3.49	-2.31031	0.564	SWI5	SWI5 homologous recombination repair protein
17263	0.181	0.00582	3.49	-2.31083	0.476	SBK1	SH3 domain binding kinase 1
40930	0.181	0.00582	3.49	-2.31099	0.81	MRGPRX2	MAS related GPR family member X2
40617	0.181	0.00582	3.49	-2.31104	0.374	AATBC	apoptosis associated transcript in bladder cancer
36813	0.181	0.00584	3.48	-2.31407	0.387	MIGA2	mitoguardin 2
26970	0.181	0.00584	-3.48	-2.31459	-0.313	ROBO3	roundabout guidance receptor 3
8947	0.181	0.00585	3.48	-2.31566	0.273	WNK3	WNK lysine deficient protein kinase 3
39486	0.181	0.00585	3.48	-2.31591	0.846	NOS2	nitric oxide synthase 2
29842	0.181	0.00585	3.48	-2.31659	0.944	ADIPOQ	adiponectin, C1Q and collagen domain containing
26293	0.181	0.00586	-3.48	-2.31691	-0.324	FGF2	fibroblast growth factor 2
33597	0.181	0.00586	-3.48	-2.31738	-0.307	KLHL22	kelch like family member 22
34096	0.181	0.00586	3.48	-2.31751	0.346	ENTPD5	ectonucleoside triphosphate diphosphohydrolase 5
45082	0.181	0.00586	3.48	-2.31801	0.453	CLDN9	claudin 9
38366	0.181	0.00589	3.48	-2.32334	0.75
31735	0.181	0.0059	3.48	-2.32388	0.26	SEMA4B	semaphorin 4B
39226	0.181	0.0059	3.48	-2.3241	0.607	NR5A2	nuclear receptor subfamily 5 group A member 2
40904	0.181	0.0059	3.48	-2.32452	0.532	HHIPL1	HHIP like 1
18097	0.181	0.00591	3.48	-2.32508	0.384
17798	0.181	0.00591	3.48	-2.32514	0.718
37379	0.181	0.00591	3.48	-2.32557	0.566	LINC00837	long intergenic non-protein coding RNA 837
13493	0.181	0.00591	3.48	-2.32604	1.01	HOXD13	homeobox D13
38381	0.181	0.00591	3.48	-2.32619	0.966	ERBB3	erb-b2 receptor tyrosine kinase 3
3789	0.181	0.00592	-3.48	-2.32702	-0.517	HERC2	HECT and RLD domain containing E3 ubiquitin protein ligase 2
25997	0.181	0.00592	3.47	-2.32818	0.646	WAS	Wiskott-Aldrich syndrome
40504	0.181	0.00593	3.47	-2.32947	0.785	KLB	klotho beta
38777	0.182	0.00597	3.47	-2.33629	0.848	DNAH7	dynein axonemal heavy chain 7
33569	0.182	0.00597	-3.47	-2.33635	-0.596	LIFR	leukemia inhibitory factor receptor alpha
3106	0.182	0.00598	3.47	-2.33738	0.591	KRT35	keratin 35
21060	0.182	0.00598	-3.47	-2.33774	-0.336	2006-09-01	septin 6
6209	0.182	0.00598	3.47	-2.33785	0.425	GML	glycosylphosphatidylinositol anchored molecule like
16053	0.182	0.00599	3.47	-2.33846	0.434	LRCH3	leucine rich repeats and calponin homology domain containing 3
24431	0.182	0.00599	3.47	-2.33853	0.594	OPN4	opsin 4
36894	0.182	0.00599	3.47	-2.33926	0.822
43193	0.182	0.00599	-3.47	-2.33935	-0.575	TRIM34	tripartite motif containing 34
43980	0.182	0.006	3.47	-2.34014	0.619	HCP5	HLA complex P5 (non-protein coding)
3620	0.182	0.006	3.47	-2.34041	0.425	GPR63	G protein-coupled receptor 63
45096	0.182	0.00601	3.47	-2.34297	0.743	NPC1L1	NPC1 like intracellular cholesterol transporter 1
30742	0.182	0.00602	3.46	-2.34461	0.444	FABP5	fatty acid binding protein 5
38282	0.182	0.00602	3.46	-2.34474	0.64	SLC8A2	solute carrier family 8 member A2
10789	0.183	0.00603	3.46	-2.34607	0.448	TSHZ2	teashirt zinc finger homeobox 2
2359	0.183	0.00604	-3.46	-2.34721	-0.682	VPS26A	VPS26, retromer complex component A
27516	0.183	0.00605	-3.46	-2.34839	-1.33	RGN	regucalcin
2001	0.183	0.00606	-3.46	-2.35071	-0.332	CDKN2C	cyclin dependent kinase inhibitor 2C
14351	0.183	0.00607	3.46	-2.35235	0.852
610	0.183	0.00607	3.46	-2.35266	0.754	BTBD18	BTB domain containing 18
20539	0.183	0.00607	3.46	-2.3527	0.317	TRGV5	T cell receptor gamma variable 5
33834	0.183	0.00608	3.46	-2.35459	1.29	PLD4	phospholipase D family member 4
41916	0.183	0.00609	3.46	-2.35492	0.529
24644	0.183	0.00609	3.46	-2.3558	0.556	MARCH1	membrane associated ring-CH-type finger 1
5104	0.183	0.00611	3.46	-2.35892	0.661
28556	0.183	0.00611	3.46	-2.35959	0.568	2001-05-01	meiotic double-stranded break formation protein 1
41874	0.183	0.00612	3.46	-2.36007	0.882	PGLYRP3	peptidoglycan recognition protein 3
22108	0.183	0.00612	-3.46	-2.36026	-0.993	COL8A2	collagen type VIII alpha 2 chain
25912	0.183	0.00612	3.46	-2.3603	1.26
7393	0.183	0.00612	-3.45	-2.36108	-0.375
42109	0.183	0.00613	3.45	-2.36227	0.759
10465	0.183	0.00613	3.45	-2.36238	0.616
43452	0.183	0.00613	3.45	-2.36274	0.845	HNF1A-AS1	HNF1A antisense RNA 1
17379	0.183	0.00614	3.45	-2.3633	0.441	PLEKHG6	pleckstrin homology and RhoGEF domain containing G6
37364	0.183	0.00614	3.45	-2.36379	0.338	KLHL21	kelch like family member 21
18257	0.183	0.00615	3.45	-2.36509	0.707	SH3BP1	SH3 domain binding protein 1
44690	0.183	0.00615	3.45	-2.36549	0.955
14519	0.183	0.00615	3.45	-2.36566	0.824	CXADR	coxsackie virus and adenovirus receptor
28934	0.183	0.00616	3.45	-2.36635	0.565	ASTN1	astrotactin 1
37918	0.183	0.00616	3.45	-2.36676	0.29	KLK14	kallikrein related peptidase 14
40462	0.183	0.00616	3.45	-2.36752	0.494
37615	0.183	0.00617	3.45	-2.36819	0.883	CXCR2	C-X-C motif chemokine receptor 2
25092	0.183	0.00619	-3.45	-2.37236	-0.497	EP300	E1A binding protein p300
42629	0.183	0.0062	-3.45	-2.37265	-0.365	NACAD	NAC alpha domain containing
11627	0.183	0.0062	3.45	-2.37266	0.58	ENPP7	ectonucleotide pyrophosphatase/phosphodiesterase 7
39819	0.183	0.0062	3.45	-2.37268	0.528	SPRR3	small proline rich protein 3
28747	0.183	0.0062	3.45	-2.37275	0.558	RPS16P5///ELOVL5	ribosomal protein S16 pseudogene 5///ELOVL fatty acid elongase 5
27460	0.184	0.00621	3.45	-2.37496	0.465	LYNX1	Ly6/neurotoxin 1
20555	0.184	0.00621	3.45	-2.37526	0.328	PTPRU	protein tyrosine phosphatase, receptor type U
26262	0.184	0.00622	3.45	-2.37573	0.601
12402	0.184	0.00622	3.45	-2.3768	1.07	LOC646241	uncharacterized LOC646241
32716	0.184	0.00622	-3.45	-2.37687	-0.25
25528	0.184	0.00623	3.44	-2.37863	0.332	PCGF1	polycomb group ring finger 1
20272	0.184	0.00624	3.44	-2.3792	0.307	FLJ30901	uncharacterized protein FLJ30901
19676	0.184	0.00624	-3.44	-2.37983	-1.72	FBP2	fructose-bisphosphatase 2
35174	0.184	0.00624	-3.44	-2.37991	-0.289	FGF2	fibroblast growth factor 2
39904	0.184	0.00626	3.44	-2.38351	0.602	TNNT3	troponin T3, fast skeletal type
19664	0.184	0.00628	3.44	-2.38637	0.537
20906	0.184	0.00628	3.44	-2.38643	1.04
16002	0.184	0.00628	-3.44	-2.38665	-1.69
36283	0.185	0.0063	3.44	-2.38908	0.635	OR1C1	olfactory receptor family 1 subfamily C member 1
40171	0.185	0.00632	3.44	-2.39236	0.398	UNKL	unkempt family like zinc finger
17728	0.185	0.00633	3.44	-2.39357	0.46	LINC01554	long intergenic non-protein coding RNA 1554
39784	0.185	0.00634	3.43	-2.39509	0.568	KRTAP2-3	keratin associated protein 2-3
38493	0.185	0.00634	3.43	-2.39606	0.821
13327	0.185	0.00635	3.43	-2.39627	0.325	SLC14A2	solute carrier family 14 member 2
34332	0.186	0.00638	3.43	-2.40198	0.319	ST3GAL1	ST3 beta-galactoside alpha-2,3-sialyltransferase 1
10639	0.186	0.00639	3.43	-2.40281	0.961	TYR	tyrosinase
16361	0.186	0.00639	-3.43	-2.40306	-0.414	NQO2	NAD(P)H quinone dehydrogenase 2
23116	0.186	0.00639	-3.43	-2.40346	-0.621	VASN	vasorin
23115	0.186	0.0064	-3.43	-2.40435	-0.228
37930	0.186	0.0064	3.43	-2.40447	0.533	SLC6A5	solute carrier family 6 member 5
2706	0.186	0.0064	-3.43	-2.40493	-0.301	HSPB11	heat shock protein family B (small) member 11
40692	0.187	0.00643	3.43	-2.40925	0.611
36506	0.187	0.00643	3.43	-2.40931	0.37	VIM-AS1	VIM antisense RNA 1
44025	0.187	0.00644	3.42	-2.41113	0.85	IP6K3	inositol hexakisphosphate kinase 3
10699	0.187	0.00645	3.42	-2.41271	0.568	SLC22A14	solute carrier family 22 member 14
22505	0.187	0.00645	3.42	-2.41284	1.15
43331	0.187	0.00646	3.42	-2.41324	0.528	PLEKHM1	pleckstrin homology and RUN domain containing M1
42564	0.187	0.00646	3.42	-2.4144	0.547
20615	0.187	0.00647	3.42	-2.41487	1.56	APOA1	apolipoprotein A1
11371	0.187	0.00647	3.42	-2.41504	0.424	B3GNT9	UDP-GlcNAc:betaGal beta-1,3-N-acetylglucosaminyltransferase 9
32362	0.187	0.00647	3.42	-2.41613	0.662	LOC100131195	uncharacterized LOC100131195
7220	0.187	0.00648	3.42	-2.4164	0.782	SLC18A1	solute carrier family 18 member A1
10277	0.187	0.00649	-3.42	-2.41785	-0.398	JDP2	Jun dimerization protein 2
23597	0.187	0.00649	3.42	-2.41804	0.354
5010	0.187	0.00649	3.42	-2.41882	0.54
29285	0.187	0.0065	3.42	-2.41954	0.458	FAIM2	Fas apoptotic inhibitory molecule 2
1028	0.187	0.0065	-3.42	-2.42005	-0.928	RASL11B	RAS like family 11 member B
30654	0.187	0.00651	3.42	-2.42206	0.996	ARHGEF17	Rho guanine nucleotide exchange factor 17
30456	0.187	0.00652	3.42	-2.42277	0.901	PADI4	peptidyl arginine deiminase 4
42635	0.188	0.00653	3.42	-2.42526	0.629	OR4X2	olfactory receptor family 4 subfamily X member 2 (gene/pseudogene)
30352	0.188	0.00654	3.42	-2.42545	0.447
31474	0.188	0.00654	3.42	-2.42584	0.456	SIGLEC15	sialic acid binding Ig like lectin 15
36257	0.188	0.00654	3.42	-2.42648	1.33	DIO2	deiodinase, iodothyronine, type II
44184	0.188	0.00656	3.41	-2.42993	0.972	NPSR1	neuropeptide S receptor 1
32119	0.188	0.00659	3.41	-2.43426	0.617	IL12RB1	interleukin 12 receptor subunit beta 1
32291	0.188	0.00659	3.41	-2.43428	0.384	PLEC	plectin
27136	0.188	0.00659	3.41	-2.43439	0.419
23693	0.188	0.0066	-3.41	-2.4345	-0.987	IGSF1	immunoglobulin superfamily member 1
35187	0.188	0.0066	3.41	-2.43504	0.691
36997	0.188	0.0066	3.41	-2.43573	0.774	WNT7B	Wnt family member 7B
11303	0.188	0.0066	3.41	-2.43582	0.893	POTEE	POTE ankyrin domain family member E
32058	0.188	0.00661	3.41	-2.43723	0.622	TSPAN13	tetraspanin 13
3119	0.188	0.00662	3.41	-2.43767	0.289
39024	0.189	0.00664	3.41	-2.44047	1.02	KIAA1644	KIAA1644
11899	0.19	0.00666	3.4	-2.44481	0.524
3847	0.19	0.00668	-3.4	-2.44742	-0.307	IFI44	interferon induced protein 44
2525	0.19	0.00668	3.4	-2.44753	0.98	CXADRP3	coxsackie virus and adenovirus receptor pseudogene 3
40026	0.19	0.00669	3.4	-2.44875	1.49	ST8SIA5	ST8 alpha-N-acetyl-neuraminide alpha-2,8-sialyltransferase 5
40652	0.19	0.00669	3.4	-2.44875	0.384
14350	0.19	0.0067	-3.4	-2.44951	-0.44	ADGRG6	adhesion G protein-coupled receptor G6
42237	0.19	0.0067	3.4	-2.44985	0.826	PP12613	uncharacterized LOC100192379
18341	0.19	0.0067	-3.4	-2.45014	-0.416	BRD3	bromodomain containing 3
44836	0.19	0.00671	3.4	-2.4511	0.677	CYP2F1	cytochrome P450 family 2 subfamily F member 1
32614	0.19	0.00671	3.4	-2.45161	0.531	CA5A	carbonic anhydrase 5A
3403	0.19	0.00672	-3.4	-2.45309	-0.777
20258	0.19	0.00672	3.4	-2.45324	0.351
31553	0.19	0.00673	3.4	-2.45421	0.408
15229	0.19	0.00673	3.4	-2.45425	0.506	IKBKB	inhibitor of kappa light polypeptide gene enhancer in B-cells, kinase beta
11959	0.19	0.00675	-3.4	-2.45733	-0.357	RYBP	RING1 and YY1 binding protein
11880	0.191	0.00677	3.4	-2.46085	0.316	ZFP3	ZFP3 zinc finger protein
40449	0.191	0.00677	3.4	-2.46086	0.808	KIR2DL4	killer cell immunoglobulin like receptor, two Ig domains and long cytoplasmic tail 4
488	0.191	0.00678	3.39	-2.46177	0.477
9173	0.191	0.00678	3.39	-2.46227	0.448	SLC26A6	solute carrier family 26 member 6
10012	0.191	0.00678	3.39	-2.46242	0.739	GALNT5	polypeptide N-acetylgalactosaminyltransferase 5
36354	0.191	0.00679	3.39	-2.46382	0.546
33936	0.191	0.0068	3.39	-2.46416	0.721
38135	0.191	0.0068	3.39	-2.46418	0.776	C12orf50	chromosome 12 open reading frame 50
34662	0.191	0.0068	3.39	-2.465	0.709	VIPR2	vasoactive intestinal peptide receptor 2
21273	0.191	0.00681	3.39	-2.46585	0.677	STC1	stanniocalcin 1
33850	0.191	0.00681	3.39	-2.46625	0.612	ELAVL3	ELAV like neuron-specific RNA binding protein 3
42043	0.191	0.00682	3.39	-2.46696	0.723	NOS2	nitric oxide synthase 2
27208	0.191	0.00682	3.39	-2.46724	0.296	RBM19	RNA binding motif protein 19
42571	0.191	0.00683	3.39	-2.46902	0.864
40238	0.191	0.00684	3.39	-2.47006	0.686	COL24A1	collagen type XXIV alpha 1 chain
9110	0.191	0.00684	-3.39	-2.4703	-0.264	PDP2	pyruvate dehyrogenase phosphatase catalytic subunit 2
39806	0.191	0.00684	-3.39	-2.47087	-0.311	GATA6	GATA binding protein 6
40175	0.191	0.00685	-3.39	-2.47177	-0.659	LONRF2	LON peptidase N-terminal domain and ring finger 2
35216	0.191	0.00685	-3.39	-2.47186	-1.42	AS3MT	arsenite methyltransferase
37523	0.191	0.00685	3.39	-2.47271	1.22
22332	0.191	0.00687	3.39	-2.47492	0.55	ARHGAP33	Rho GTPase activating protein 33
40908	0.191	0.00688	3.39	-2.47639	0.55	OPRK1	opioid receptor kappa 1
10955	0.191	0.00688	-3.39	-2.47654	-0.411	NPEPPS	aminopeptidase puromycin sensitive
35634	0.192	0.00691	3.38	-2.4801	0.759
19894	0.192	0.00693	3.38	-2.48385	1.08	KLK6	kallikrein related peptidase 6
22740	0.192	0.00693	3.38	-2.48404	0.586	SOX11	SRY-box 11
40548	0.192	0.00695	3.38	-2.48588	0.479	CAMKK1	calcium/calmodulin dependent protein kinase kinase 1
38523	0.192	0.00696	3.38	-2.48775	0.624	GAD1	glutamate decarboxylase 1
14744	0.192	0.00697	-3.38	-2.48904	-0.291	CTNNAL1	catenin alpha like 1
7994	0.192	0.00697	3.38	-2.48942	0.512
25335	0.192	0.00698	3.38	-2.48987	1.44	HSPB8	heat shock protein family B (small) member 8
27875	0.192	0.00698	3.38	-2.49065	0.452
41175	0.192	0.00699	3.38	-2.49135	0.475
40762	0.192	0.00699	3.38	-2.49144	0.487	LOC102723335	uncharacterized LOC102723335
20690	0.192	0.00699	-3.38	-2.49213	-0.727
42760	0.192	0.00699	3.38	-2.49224	1.04	SLC28A2	solute carrier family 28 member 2
8333	0.192	0.00699	3.38	-2.49244	0.715	LINC01144	long intergenic non-protein coding RNA 1144
28224	0.192	0.007	-3.38	-2.49301	-1.03	GBP4	guanylate binding protein 4
42683	0.193	0.00701	-3.37	-2.49447	-0.465
7489	0.193	0.00701	3.37	-2.49471	0.695	C2orf16	chromosome 2 open reading frame 16
15232	0.193	0.00701	3.37	-2.49544	1.43	KRT17P5	keratin 17 pseudogene 5
39332	0.193	0.00704	-3.37	-2.49845	-0.317	C7orf50	chromosome 7 open reading frame 50
31243	0.193	0.00704	-3.37	-2.49954	-1.06	ZNF501	zinc finger protein 501
18516	0.193	0.00706	3.37	-2.50123	0.639	FOLR2	folate receptor beta
31881	0.193	0.00706	3.37	-2.50133	0.899	CD44	CD44 molecule (Indian blood group)
18126	0.193	0.00706	3.37	-2.50173	0.564	OTOP2	otopetrin 2
38194	0.194	0.00708	3.37	-2.50412	0.653	KRTAP12-1	keratin associated protein 12-1
7653	0.194	0.00708	-3.37	-2.50481	-0.466	TMEM150C	transmembrane protein 150C
6415	0.194	0.00709	3.37	-2.5059	0.661	GPR37	G protein-coupled receptor 37
30117	0.194	0.0071	3.37	-2.50696	0.398	KCNA2	potassium voltage-gated channel subfamily A member 2
17369	0.194	0.0071	-3.37	-2.50698	-0.884	RIMS3	regulating synaptic membrane exocytosis 3
36131	0.194	0.0071	3.37	-2.5076	0.926	ZNF295-AS1	ZNF295 antisense RNA 1
15002	0.194	0.00711	3.37	-2.50831	0.854	INHA	inhibin alpha subunit
7271	0.194	0.00713	-3.36	-2.51111	-0.294	EFCAB14	EF-hand calcium binding domain 14
15883	0.194	0.00713	3.36	-2.51138	0.534
13266	0.194	0.00713	3.36	-2.5119	0.733	IL18	interleukin 18
27302	0.194	0.00714	3.36	-2.51255	0.746	FGL1	fibrinogen like 1
34698	0.195	0.00719	3.36	-2.51985	0.841	SIGLEC8	sialic acid binding Ig like lectin 8
828	0.195	0.00719	3.36	-2.52036	0.489
20153	0.195	0.0072	3.36	-2.52089	0.576	MROH1	maestro heat like repeat family member 1
18006	0.195	0.0072	-3.36	-2.52171	-0.373	FBXO25	F-box protein 25
30872	0.196	0.00722	3.36	-2.52417	0.474	LRRN3	leucine rich repeat neuronal 3
8082	0.196	0.00722	3.36	-2.5243	0.781	DRP2	dystrophin related protein 2
9586	0.196	0.00724	-3.36	-2.52673	-0.742	LY9	lymphocyte antigen 9
13607	0.196	0.00725	3.35	-2.52845	0.911	IL19	interleukin 19
5437	0.196	0.00725	3.35	-2.52853	0.34	CDH23	cadherin-related 23
28896	0.196	0.00726	3.35	-2.52978	0.602	CFC1	cripto, FRL-1, cryptic family 1
18188	0.196	0.00726	3.35	-2.52979	0.987
41440	0.196	0.00728	3.35	-2.53199	0.636	TBX21	T-box 21
11908	0.196	0.00728	-3.35	-2.53206	-0.332	CCDC59	coiled-coil domain containing 59
42697	0.196	0.00728	3.35	-2.53216	0.555
38926	0.196	0.00728	3.35	-2.53224	0.74
19952	0.196	0.00729	-3.35	-2.53375	-0.448	RCAN3	RCAN family member 3
21146	0.196	0.00729	3.35	-2.53387	0.474	TNF	tumor necrosis factor
31387	0.196	0.0073	3.35	-2.53469	0.617	MAST4	microtubule associated serine/threonine kinase family member 4
18177	0.196	0.0073	-3.35	-2.5354	-1.22	ITGB2	integrin subunit beta 2
35449	0.196	0.00731	3.35	-2.53597	0.458	GPHB5	glycoprotein hormone beta 5
35391	0.196	0.00732	3.35	-2.53715	0.398	UGT2B17	UDP glucuronosyltransferase family 2 member B17
43534	0.196	0.00732	3.35	-2.53747	0.965	DLX3	distal-less homeobox 3
32857	0.196	0.00732	3.35	-2.53801	0.279	TRMT61A	tRNA methyltransferase 61A
33200	0.196	0.00732	3.35	-2.53824	0.702	SLC1A7	solute carrier family 1 member 7
19349	0.196	0.00733	-3.35	-2.53925	-0.998	BTK	Bruton tyrosine kinase
15575	0.196	0.00733	3.35	-2.53933	0.893	IRX1	iroquois homeobox 1
40763	0.196	0.00734	3.35	-2.53978	0.714
18503	0.196	0.00734	3.35	-2.54014	0.377
27048	0.196	0.00735	3.35	-2.54162	1.47
5434	0.196	0.00735	3.35	-2.54164	0.664	ETNPPL	ethanolamine-phosphate phospho-lyase
16914	0.196	0.00735	3.35	-2.54172	0.843	GHRHR	growth hormone releasing hormone receptor
35627	0.196	0.00735	3.35	-2.54218	0.313	OR4D2	olfactory receptor family 4 subfamily D member 2
26452	0.196	0.00736	3.35	-2.54273	0.694	PRCD	progressive rod-cone degeneration
756	0.196	0.00737	-3.34	-2.54454	-0.598	IL10RA	interleukin 10 receptor subunit alpha
20957	0.196	0.00737	-3.34	-2.54484	-0.363	KMT2A	lysine methyltransferase 2A
44403	0.196	0.00738	3.34	-2.54544	0.632	PTPRZ1	protein tyrosine phosphatase, receptor type Z1
30504	0.196	0.0074	3.34	-2.54855	0.601	CAMTA1	calmodulin binding transcription activator 1
22647	0.196	0.0074	-3.34	-2.54855	-1.12	CAMKK2	calcium/calmodulin dependent protein kinase kinase 2
29248	0.196	0.00741	3.34	-2.54901	0.313	PCIF1	PDX1 C-terminal inhibiting factor 1
19159	0.197	0.00743	-3.34	-2.5527	-0.367	NIPBL	NIPBL, cohesin loading factor
41222	0.197	0.00744	3.34	-2.55329	0.368	IGF2	insulin like growth factor 2
27025	0.197	0.00744	3.34	-2.55342	0.681
21876	0.197	0.00745	3.34	-2.55433	0.43	OR52K2	olfactory receptor family 52 subfamily K member 2
884	0.197	0.00745	-3.34	-2.55506	-0.327	FGF2	fibroblast growth factor 2
30966	0.197	0.00745	3.34	-2.55523	0.724	OR6K2	olfactory receptor family 6 subfamily K member 2
25258	0.197	0.00745	3.34	-2.55532	0.702
41221	0.197	0.00746	3.34	-2.55628	0.75	WFDC2	WAP four-disulfide core domain 2
43765	0.197	0.00747	-3.34	-2.55787	-0.304	SFXN3	sideroflexin 3
38685	0.197	0.00749	3.34	-2.56013	0.899	MAGEA8	MAGE family member A8
11035	0.197	0.0075	3.33	-2.56111	0.582	TNC	tenascin C
38931	0.197	0.0075	3.33	-2.56136	1.02	LIF	leukemia inhibitory factor
29583	0.197	0.0075	-3.33	-2.56138	-0.819	SLC30A3	solute carrier family 30 member 3
36478	0.197	0.0075	3.33	-2.56175	0.781	STK32B	serine/threonine kinase 32B
20776	0.197	0.0075	3.33	-2.56205	0.56
36352	0.197	0.0075	3.33	-2.56214	0.613
3371	0.197	0.00751	-3.33	-2.56226	-0.298
15033	0.197	0.00752	3.33	-2.56428	0.736
18068	0.197	0.00752	3.33	-2.56466	1.13	F7	coagulation factor VII
37400	0.197	0.00753	3.33	-2.56546	0.347
26773	0.197	0.00753	3.33	-2.56562	0.517	LOC105376360	uncharacterized LOC105376360
20074	0.197	0.00753	3.33	-2.56568	0.404	GPHA2	glycoprotein hormone alpha 2
11079	0.197	0.00753	3.33	-2.56617	0.443	CSH1	chorionic somatomammotropin hormone 1
32924	0.197	0.00754	3.33	-2.56734	0.571	SLC29A3	solute carrier family 29 member 3
34318	0.197	0.00755	-3.33	-2.568	-0.444	CCDC122	coiled-coil domain containing 122
33507	0.197	0.00756	3.33	-2.5694	0.731	TIGIT	T-cell immunoreceptor with Ig and ITIM domains
42518	0.198	0.00759	3.33	-2.57278	0.248	PFKFB2	6-phosphofructo-2-kinase/fructose-2,6-biphosphatase 2
44830	0.198	0.00759	3.33	-2.57327	0.911	RBM24	RNA binding motif protein 24
19064	0.198	0.0076	3.33	-2.57423	0.429	PRSS33	protease, serine 33
21587	0.198	0.0076	3.33	-2.57488	0.235	TICAM1	toll like receptor adaptor molecule 1
33328	0.198	0.0076	3.33	-2.57523	0.658	OR8H1	olfactory receptor family 8 subfamily H member 1
38634	0.198	0.0076	3.33	-2.57527	0.263	RNPC3	RNA binding region (RNP1, RRM) containing 3
20124	0.198	0.00761	-3.33	-2.57587	-1.04	GCM2	glial cells missing homolog 2
18766	0.198	0.00761	3.33	-2.57607	0.814
2730	0.198	0.00761	3.33	-2.57642	1.37	IL1RN	interleukin 1 receptor antagonist
12807	0.198	0.00762	3.33	-2.57691	1.11	LIX1	limb and CNS expressed 1
12346	0.198	0.00764	3.32	-2.57981	0.466	COL9A2	collagen type IX alpha 2 chain
28203	0.198	0.00765	3.32	-2.58064	0.291
37571	0.198	0.00765	3.32	-2.58067	0.702
42448	0.198	0.00765	-3.32	-2.58113	-0.632	HIST1H1B	histone cluster 1, H1b
35299	0.199	0.00769	3.32	-2.58681	0.835	C2orf83	chromosome 2 open reading frame 83
36673	0.199	0.00769	3.32	-2.58692	0.444
9516	0.199	0.0077	-3.32	-2.58713	-0.365	DDX3X	DEAD-box helicase 3, X-linked
20444	0.199	0.0077	3.32	-2.58739	0.471	PRRG3	proline rich and Gla domain 3
41029	0.199	0.0077	3.32	-2.58743	0.355
23241	0.199	0.0077	3.32	-2.58745	0.429	IL37	interleukin 37
35834	0.199	0.0077	-3.32	-2.58817	-0.37	COL6A1	collagen type VI alpha 1 chain
24821	0.199	0.00771	3.32	-2.58862	0.333	GJD3	gap junction protein delta 3
10437	0.199	0.00771	3.32	-2.58895	0.595	POU4F2	POU class 4 homeobox 2
4511	0.199	0.00772	-3.32	-2.59034	-0.577	MRAS	muscle RAS oncogene homolog
12061	0.199	0.00773	3.32	-2.59082	0.651	CXCR4	C-X-C motif chemokine receptor 4
30969	0.199	0.00773	3.32	-2.59124	0.585	AFDN	afadin, adherens junction formation factor
42872	0.199	0.00774	3.32	-2.59305	1.12
40070	0.199	0.00774	3.32	-2.59311	0.567
40353	0.199	0.00775	3.32	-2.59369	0.967	MICAL2	microtubule associated monooxygenase, calponin and LIM domain containing 2
42700	0.199	0.00775	3.32	-2.5939	0.285	PDE4C	phosphodiesterase 4C
42435	0.199	0.00776	3.31	-2.59585	0.696	EDDM3B	epididymal protein 3B
16027	0.199	0.00777	3.31	-2.5965	0.395	LINC01126	long intergenic non-protein coding RNA 1126
17454	0.199	0.00777	-3.31	-2.597	-0.387	NFIA	nuclear factor I A
31520	0.199	0.00778	3.31	-2.59717	0.515	FAM178B	family with sequence similarity 178 member B
39556	0.199	0.00779	3.31	-2.59858	0.509	BCL11B	B-cell CLL/lymphoma 11B
42074	0.199	0.0078	3.31	-2.60006	0.673
41134	0.199	0.0078	3.31	-2.60059	0.636	IQCF1	IQ motif containing F1
13594	0.2	0.00782	-3.31	-2.60253	-0.26	LIPE	lipase E, hormone sensitive type
35856	0.2	0.00782	3.31	-2.60313	0.737	PKD2L2	polycystin 2 like 2, transient receptor potential cation channel
5689	0.2	0.00783	3.31	-2.60401	0.67
34341	0.2	0.00785	3.31	-2.60607	0.37	AFF1	AF4/FMR2 family member 1
21224	0.2	0.00785	-3.31	-2.60699	-0.405	LOC100506100	uncharacterized LOC100506100
25930	0.2	0.00786	3.31	-2.60739	0.34
28707	0.2	0.00786	3.31	-2.60781	0.649	SPATA3-AS1	SPATA3 antisense RNA 1 (head to head)
30849	0.2	0.00786	3.31	-2.60831	0.883
42417	0.2	0.00786	3.31	-2.60848	0.728	HBE1	hemoglobin subunit epsilon 1
19750	0.2	0.00787	3.31	-2.6096	1.5	CNGA4	cyclic nucleotide gated channel alpha 4
33095	0.2	0.00788	-3.31	-2.61021	-0.389	ERC1	ELKS/RAB6-interacting/CAST family member 1
40591	0.2	0.00789	3.3	-2.61212	0.55
1689	0.2	0.0079	-3.3	-2.61241	-0.386	ZNF876P	zinc finger protein 876, pseudogene
33399	0.2	0.0079	3.3	-2.61294	0.619
18185	0.2	0.0079	3.3	-2.61315	0.264
14028	0.2	0.0079	3.3	-2.61328	0.683	SHISA6	shisa family member 6
36731	0.2	0.00792	3.3	-2.6148	0.448	RBBP8NL	RBBP8 N-terminal like
31402	0.2	0.00793	3.3	-2.61667	0.68	PGA3	pepsinogen 3, group I (pepsinogen A)
16540	0.2	0.00794	3.3	-2.61734	0.448	MPEG1	macrophage expressed 1
36240	0.2	0.00795	3.3	-2.61891	0.871
7391	0.2	0.00795	3.3	-2.61937	0.702	ZNF449	zinc finger protein 449
35676	0.2	0.00795	3.3	-2.61942	0.625	HBA1	hemoglobin subunit alpha 1
14265	0.2	0.00796	3.3	-2.62023	0.615	HBM	hemoglobin subunit mu
37157	0.2	0.00796	3.3	-2.62085	1.17	OR2W3	olfactory receptor family 2 subfamily W member 3
18028	0.2	0.00796	3.3	-2.62089	0.294	LMX1A	LIM homeobox transcription factor 1 alpha
3980	0.2	0.00797	3.3	-2.62125	0.334	CACNA1F	calcium voltage-gated channel subunit alpha1 F
40255	0.2	0.00797	3.3	-2.62129	0.522	CXCR5	C-X-C motif chemokine receptor 5
35378	0.2	0.00798	-3.3	-2.62245	-0.249	PXMP2	peroxisomal membrane protein 2
20482	0.2	0.00798	3.3	-2.623	0.637	SHMT1	serine hydroxymethyltransferase 1
37018	0.2	0.00799	3.3	-2.62357	1.07	ESR1	estrogen receptor 1
9338	0.2	0.00799	3.3	-2.62408	0.784
10106	0.2	0.008	-3.3	-2.62509	-0.435	CFHR3	complement factor H related 3
35897	0.2	0.008	3.3	-2.62533	0.256	SSTR3	somatostatin receptor 3
5009	0.2	0.00801	3.3	-2.62623	0.727
10384	0.2	0.00801	-3.3	-2.62664	-0.392	VEGFA	vascular endothelial growth factor A
29255	0.2	0.00801	3.3	-2.62678	1.33
15963	0.2	0.00802	-3.3	-2.62754	-0.281	ABR	active BCR-related
19065	0.2	0.00802	3.3	-2.6278	0.309	NOVA1	NOVA alternative splicing regulator 1
30676	0.2	0.00802	-3.29	-2.62811	-0.331	SLC16A2	solute carrier family 16 member 2
27388	0.2	0.00804	3.29	-2.63065	0.447	TNNI1	troponin I1, slow skeletal type
38524	0.2	0.00805	-3.29	-2.63089	-0.3	FGF2	fibroblast growth factor 2
42079	0.2	0.00806	3.29	-2.63222	0.946	ACOT12	acyl-CoA thioesterase 12
33905	0.2	0.00806	-3.29	-2.63238	-0.737	IL1R1	interleukin 1 receptor type 1
44257	0.2	0.00806	3.29	-2.63248	0.295	HAGLR	HOXD antisense growth-associated long non-coding RNA
11075	0.2	0.00807	3.29	-2.63333	0.544	CXCL12	C-X-C motif chemokine ligand 12
34543	0.2	0.00807	3.29	-2.63363	0.988
43914	0.2	0.00807	3.29	-2.6338	0.639	PROM2	prominin 2
38105	0.2	0.00807	3.29	-2.63395	0.665	PTPN7	protein tyrosine phosphatase, non-receptor type 7
13390	0.2	0.00808	-3.29	-2.63459	-0.357	ARL17B	ADP ribosylation factor like GTPase 17B
28809	0.2	0.00808	3.29	-2.63509	0.298	SLC25A26	solute carrier family 25 member 26
39602	0.2	0.00808	3.29	-2.63516	0.541
22795	0.201	0.00809	3.29	-2.63653	0.305	TTI1	TELO2 interacting protein 1
24065	0.201	0.0081	3.29	-2.63708	0.617	ERICH6	glutamate rich 6
43636	0.201	0.0081	3.29	-2.63773	1.13
29828	0.201	0.00811	3.29	-2.63881	0.925	PIK3R6	phosphoinositide-3-kinase regulatory subunit 6
24757	0.201	0.00811	-3.29	-2.6389	-0.882	SKI	SKI proto-oncogene
17522	0.201	0.00812	3.29	-2.63961	0.972	PRNT	prion protein (testis specific)
35424	0.201	0.00812	3.29	-2.6403	0.506	PCLO	piccolo presynaptic cytomatrix protein
36479	0.201	0.00813	-3.29	-2.64143	-0.39	NET1	neuroepithelial cell transforming 1
4691	0.201	0.00813	-3.29	-2.64177	-0.534	CAMK2D	calcium/calmodulin dependent protein kinase II delta
4418	0.201	0.00814	-3.29	-2.64241	-0.385
28794	0.201	0.00814	3.29	-2.64281	0.314	ADGRD2	adhesion G protein-coupled receptor D2
22268	0.201	0.00815	3.29	-2.64412	0.291	RRN3P2	RRN3 homolog, RNA polymerase I transcription factor pseudogene 2
42345	0.201	0.00816	3.28	-2.64524	0.514	C1QC	complement C1q C chain
33006	0.201	0.00817	3.28	-2.64624	0.447
32688	0.201	0.00819	3.28	-2.64835	0.607
42972	0.201	0.0082	3.28	-2.64913	0.752
41188	0.201	0.0082	3.28	-2.64959	0.385	RASSF3	Ras association domain family member 3
3818	0.201	0.0082	-3.28	-2.64975	-0.51
1420	0.201	0.00821	-3.28	-2.65114	-0.427
36635	0.201	0.00822	3.28	-2.65178	0.517	FAM20A	family with sequence similarity 20 member A
26188	0.202	0.00823	3.28	-2.65298	1.09	LGALS3BP	galectin 3 binding protein
29377	0.202	0.00824	3.28	-2.65395	0.254	KMT2D	lysine methyltransferase 2D
41652	0.202	0.00824	3.28	-2.65408	1.46	ASB5	ankyrin repeat and SOCS box containing 5
17118	0.202	0.00824	-3.28	-2.65458	-1.2
15778	0.202	0.00825	3.28	-2.65519	0.472	TAS2R9	taste 2 receptor member 9
4999	0.202	0.00825	-3.28	-2.65574	-0.744
44767	0.202	0.00827	3.28	-2.65788	0.697	ADH1C	alcohol dehydrogenase 1C (class I), gamma polypeptide
13975	0.202	0.00827	3.28	-2.65822	0.976	TREH	trehalase
24107	0.202	0.00828	3.28	-2.65951	0.323	PCED1A	PC-esterase domain containing 1A
14687	0.202	0.0083	-3.28	-2.66121	-0.282	PABPC1	poly(A) binding protein cytoplasmic 1
41932	0.202	0.0083	3.27	-2.66168	0.598
41496	0.202	0.0083	3.27	-2.6619	1.18
17664	0.202	0.0083	3.27	-2.66206	0.277
36614	0.202	0.00832	3.27	-2.66383	0.406	ALX3	ALX homeobox 3
32882	0.202	0.00832	-3.27	-2.66394	-0.269
2686	0.202	0.00832	3.27	-2.66425	0.367
12665	0.202	0.00832	-3.27	-2.66441	-1.02	NKAIN2	Na+/K+ transporting ATPase interacting 2
34528	0.202	0.00835	3.27	-2.66705	0.764	LAMB2P1	laminin subunit beta 2 pseudogene 1
17697	0.202	0.00835	3.27	-2.66717	1.11	LOC652276	potassium channel tetramerization domain containing 5 pseudogene
30398	0.202	0.00835	-3.27	-2.66741	-0.705
18344	0.202	0.00835	3.27	-2.66781	0.828	FUT7	fucosyltransferase 7
28290	0.202	0.00836	3.27	-2.66831	0.759
27584	0.202	0.00836	3.27	-2.66867	0.557	ERN1	endoplasmic reticulum to nucleus signaling 1
805	0.202	0.00836	3.27	-2.66895	0.553	UGT3A2	UDP glycosyltransferase family 3 member A2
10856	0.202	0.00838	-3.27	-2.67113	-0.946	MPP7	membrane palmitoylated protein 7
32623	0.202	0.00838	3.27	-2.67115	0.419	CILP2	cartilage intermediate layer protein 2
10298	0.202	0.00838	-3.27	-2.67135	-0.337	CTNNB1	catenin beta 1
10029	0.202	0.00839	-3.27	-2.67169	-0.831	ST6GALNAC2	ST6 N-acetylgalactosaminide alpha-2,6-sialyltransferase 2
5945	0.202	0.0084	3.27	-2.67306	0.643
17587	0.202	0.00841	3.27	-2.67472	0.328
16585	0.202	0.00841	3.27	-2.67485	0.646	CXCR4	C-X-C motif chemokine receptor 4
9464	0.202	0.00842	3.27	-2.67527	0.691	DNAH7	dynein axonemal heavy chain 7
2035	0.202	0.00842	-3.27	-2.6761	-0.239	KPNA2	karyopherin subunit alpha 2
15724	0.202	0.00843	3.27	-2.67677	0.876	ABO	ABO blood group (transferase A, alpha 1-3-N-acetylgalactosaminyltransferase; transferase B, alpha 1-3-galactosyltransferase)
17707	0.202	0.00843	3.27	-2.67685	0.362	YBX2	Y-box binding protein 2
39191	0.202	0.00843	3.27	-2.67741	0.758	GLP2R	glucagon like peptide 2 receptor
26947	0.202	0.00844	3.27	-2.6781	0.979
43059	0.202	0.00844	-3.26	-2.67817	-0.52	FZD5	frizzled class receptor 5
22135	0.202	0.00844	3.26	-2.67852	0.321
44586	0.202	0.00845	-3.26	-2.67948	-0.264	ATXN3	ataxin 3
28589	0.202	0.00845	3.26	-2.67971	0.304	SIPA1L1	signal induced proliferation associated 1 like 1
34275	0.202	0.00845	3.26	-2.67979	1.07	PKD1L3	polycystin 1 like 3, transient receptor potential channel interacting
44355	0.202	0.00846	-3.26	-2.67996	-0.39	ZNF641	zinc finger protein 641
42356	0.202	0.00846	3.26	-2.68057	0.632	OR2H2	olfactory receptor family 2 subfamily H member 2
34500	0.202	0.00847	-3.26	-2.6811	-0.367	MYH10	myosin, heavy chain 10, non-muscle
41123	0.202	0.00847	3.26	-2.6816	0.652	FSCN3	fascin actin-bundling protein 3
37552	0.203	0.00849	3.26	-2.68338	0.749	LRRTM1	leucine rich repeat transmembrane neuronal 1
1731	0.203	0.0085	3.26	-2.68564	0.691	RAB12	RAB12, member RAS oncogene family
38894	0.204	0.00854	3.26	-2.68938	0.649	CXCR4	C-X-C motif chemokine receptor 4
2814	0.204	0.00854	3.26	-2.68993	1.27	LOC158435	uncharacterized LOC158435
40740	0.204	0.00855	3.26	-2.69056	1.04	OR8K3	olfactory receptor family 8 subfamily K member 3 (gene/pseudogene)
31972	0.204	0.00855	3.26	-2.69113	0.896
35292	0.204	0.00856	3.26	-2.692	0.368
5091	0.204	0.00857	3.26	-2.69314	0.752	KDR	kinase insert domain receptor
30370	0.204	0.00857	-3.26	-2.69325	-1.81	EFS	embryonal Fyn-associated substrate
19462	0.204	0.00858	3.26	-2.69408	0.517	ABCA4	ATP binding cassette subfamily A member 4
13620	0.204	0.00858	3.26	-2.6943	0.517	SYNDIG1L	synapse differentiation inducing 1 like
3359	0.204	0.00858	3.26	-2.69463	0.414
43214	0.204	0.00858	3.26	-2.69485	0.701	SLC39A2	solute carrier family 39 member 2
14402	0.204	0.0086	-3.25	-2.69675	-0.425	TTC39C	tetratricopeptide repeat domain 39C
43869	0.204	0.0086	3.25	-2.69676	0.886
5287	0.204	0.00861	-3.25	-2.69734	-0.433	CCDC150	coiled-coil domain containing 150
35881	0.204	0.00862	-3.25	-2.69842	-0.486	PCDH7	protocadherin 7
1509	0.204	0.00862	-3.25	-2.69849	-0.719	CREBRF	CREB3 regulatory factor
35103	0.204	0.00862	3.25	-2.69868	1.05	CXADRP2	coxsackie virus and adenovirus receptor pseudogene 2
20979	0.204	0.00864	3.25	-2.70079	0.292
28462	0.204	0.00864	-3.25	-2.70139	-0.26
11219	0.204	0.00865	3.25	-2.70195	0.499	CACNG4	calcium voltage-gated channel auxiliary subunit gamma 4
39520	0.204	0.00866	3.25	-2.70381	0.673	PSMD5-AS1	PSMD5 antisense RNA 1 (head to head)
38190	0.205	0.00867	3.25	-2.70507	0.658	OR2F1	olfactory receptor family 2 subfamily F member 1 (gene/pseudogene)
22209	0.205	0.00868	-3.25	-2.7057	-1.12	B2M	beta-2-microglobulin
43365	0.205	0.00868	3.25	-2.70615	0.454
32794	0.205	0.00869	3.25	-2.70714	0.366	OLFM2	olfactomedin 2
36226	0.205	0.00869	3.25	-2.70734	0.575
38408	0.205	0.00871	3.25	-2.70896	0.425	RORC	RAR related orphan receptor C
24602	0.205	0.00873	3.24	-2.71182	1.75	CFAP61	cilia and flagella associated protein 61
23339	0.205	0.00874	-3.24	-2.7121	-0.257
21930	0.205	0.00874	-3.24	-2.71214	-0.387	IRX3	iroquois homeobox 3
31472	0.205	0.00874	3.24	-2.71219	0.912
30126	0.205	0.00875	3.24	-2.71377	0.743	CPA3	carboxypeptidase A3
43659	0.205	0.00876	3.24	-2.71494	0.64
4237	0.205	0.00877	3.24	-2.71557	0.868	HPD	4-hydroxyphenylpyruvate dioxygenase
38405	0.206	0.00879	3.24	-2.71774	1.21
22963	0.206	0.00879	3.24	-2.71872	1.63	C9orf131	chromosome 9 open reading frame 131
33811	0.206	0.00879	3.24	-2.71875	0.702
31776	0.206	0.0088	3.24	-2.71877	0.745	LPA	lipoprotein(a)
41786	0.206	0.0088	3.24	-2.71919	0.603	CDX1	caudal type homeobox 1
38913	0.206	0.0088	-3.24	-2.71978	-0.389	FZD9	frizzled class receptor 9
15377	0.206	0.00882	3.24	-2.7211	0.474	CNR1	cannabinoid receptor 1
37264	0.206	0.00883	3.24	-2.72295	0.979
43015	0.206	0.00884	3.24	-2.72429	1.05	PATE1	prostate and testis expressed 1
27514	0.206	0.00885	3.24	-2.72511	0.785	PHC2	polyhomeotic homolog 2
13078	0.206	0.00887	3.24	-2.72665	0.466	SVEP1	sushi, von Willebrand factor type A, EGF and pentraxin domain containing 1
26338	0.206	0.00887	3.24	-2.72665	0.546	XPNPEP2	X-prolyl aminopeptidase 2
13050	0.206	0.00888	3.24	-2.7277	0.886	CRABP1	cellular retinoic acid binding protein 1
22834	0.206	0.00888	3.24	-2.72778	0.97
14933	0.206	0.00888	-3.24	-2.72787	-0.645	FUCA1	fucosidase, alpha-L- 1, tissue
21564	0.206	0.00888	-3.24	-2.72815	-0.256	ZNF136	zinc finger protein 136
31594	0.207	0.0089	3.23	-2.73041	1.13	B2M	beta-2-microglobulin
33292	0.207	0.0089	3.23	-2.73084	0.52	CAMK1G	calcium/calmodulin dependent protein kinase IG
11236	0.207	0.00892	3.23	-2.7329	0.632	SLC9B1	solute carrier family 9 member B1
38616	0.207	0.00893	-3.23	-2.73381	-1.02	LINC01354	long intergenic non-protein coding RNA 1354
29899	0.207	0.00893	3.23	-2.73385	0.617	CNTF	ciliary neurotrophic factor
30569	0.207	0.00893	3.23	-2.73407	0.54
37210	0.207	0.00894	-3.23	-2.73444	-2.35	GATA5	GATA binding protein 5
1585	0.207	0.00894	-3.23	-2.73468	-0.844	BEAN1	brain expressed, associated with NEDD4, 1
13548	0.207	0.00895	3.23	-2.73558	0.86	IL2RG	interleukin 2 receptor subunit gamma
40850	0.207	0.00895	3.23	-2.73599	0.661	CXCR4	C-X-C motif chemokine receptor 4
37074	0.207	0.00895	3.23	-2.73642	0.534	PERP	PERP, TP53 apoptosis effector
28846	0.207	0.00897	3.23	-2.73809	0.666	RASGRF2	Ras protein specific guanine nucleotide releasing factor 2
14261	0.207	0.00898	3.23	-2.73884	0.7
24359	0.207	0.00898	-3.23	-2.73953	-0.677	TOM1L2	target of myb1 like 2 membrane trafficking protein
18968	0.207	0.00899	3.23	-2.74044	0.403
44360	0.207	0.009	-3.23	-2.74141	-0.328	USP6NL	USP6 N-terminal like
1152	0.207	0.00901	3.23	-2.74214	0.379
32098	0.208	0.00903	-3.23	-2.74437	-0.272	TRIM38	tripartite motif containing 38
33851	0.208	0.00906	-3.22	-2.74806	-0.403	PCDHB9	protocadherin beta 9
8069	0.208	0.00906	-3.22	-2.74828	-0.894	ITLN2	intelectin 2
41451	0.208	0.00907	3.22	-2.74874	1.25	LRP1B	LDL receptor related protein 1B
45183	0.208	0.00907	-3.22	-2.74929	-0.376	C1orf226	chromosome 1 open reading frame 226
10722	0.208	0.00907	3.22	-2.74958	0.783	TLR2	toll like receptor 2
18788	0.208	0.00908	3.22	-2.74987	0.992	LOC401320	uncharacterized LOC401320
6716	0.208	0.00909	3.22	-2.75099	0.969	LRTM1	leucine rich repeats and transmembrane domains 1
12502	0.208	0.00909	3.22	-2.75116	1.21
35892	0.208	0.0091	3.22	-2.75194	1.09	LOC100128108	putative ubiquitin-conjugating enzyme E2Q2-like protein
44995	0.208	0.00911	-3.22	-2.75395	-0.459	CAMK2N1	calcium/calmodulin dependent protein kinase II inhibitor 1
44759	0.208	0.00912	3.22	-2.75441	1.03	ACAP1	ArfGAP with coiled-coil, ankyrin repeat and PH domains 1
34658	0.208	0.00912	3.22	-2.75456	0.399	ZNF169	zinc finger protein 169
30685	0.208	0.00912	-3.22	-2.75482	-0.22	KIAA0368	KIAA0368
5773	0.208	0.00913	3.22	-2.75539	0.592
27076	0.208	0.00914	3.22	-2.75615	0.755
8149	0.208	0.00914	-3.22	-2.75618	-0.646	AATK	apoptosis associated tyrosine kinase
14423	0.208	0.00914	-3.22	-2.75677	-0.696	RAB6B	RAB6B, member RAS oncogene family
37966	0.208	0.00914	3.22	-2.75688	0.391
38502	0.208	0.00915	3.22	-2.75752	0.589	GSX1	GS homeobox 1
21950	0.209	0.00916	-3.22	-2.75858	-0.345	BBS5	Bardet-Biedl syndrome 5
42285	0.209	0.00918	3.22	-2.76077	0.365	H1FNT	H1 histone family member N, testis specific
23418	0.209	0.00918	3.22	-2.76123	1.06	CPS1-IT1	CPS1 intronic transcript 1
3910	0.209	0.00919	3.21	-2.76198	0.58	LOC100130713	uncharacterized LOC100130713
35434	0.209	0.00919	3.21	-2.76203	0.304
7634	0.209	0.0092	3.21	-2.76298	0.525
21599	0.209	0.0092	3.21	-2.76327	1.14	CA9	carbonic anhydrase 9
11879	0.209	0.00921	3.21	-2.7642	0.879	RFT1	RFT1 homolog
27721	0.209	0.00922	3.21	-2.76478	0.585
40862	0.209	0.00923	3.21	-2.76588	0.458
22183	0.209	0.00924	3.21	-2.76741	0.355	FFAR3	free fatty acid receptor 3
35198	0.209	0.00925	-3.21	-2.76852	-0.503
22624	0.21	0.00927	3.21	-2.7703	0.534	PRICKLE4	prickle planar cell polarity protein 4
9179	0.21	0.00927	3.21	-2.7706	0.587
33001	0.21	0.00928	3.21	-2.77208	0.405	HIC2	hypermethylated in cancer 2
17506	0.21	0.00931	3.21	-2.77473	0.721
24998	0.21	0.00931	3.21	-2.77519	0.761
38180	0.21	0.00931	3.21	-2.7752	0.368	GUSBP3///SMA4	glucuronidase, beta pseudogene 3///glucuronidase beta pseudogene
22097	0.21	0.00932	3.21	-2.77537	0.324
4821	0.21	0.00932	-3.21	-2.77572	-0.575	PTPRS	protein tyrosine phosphatase, receptor type S
12156	0.21	0.00934	3.21	-2.77832	1.23	MYF6	myogenic factor 6
12536	0.21	0.00935	3.2	-2.77892	1.17	HPR	haptoglobin-related protein
42654	0.21	0.00935	-3.2	-2.77907	-0.453	EPB41L1	erythrocyte membrane protein band 4.1 like 1
36533	0.211	0.00937	3.2	-2.78067	0.497	PRDM6	PR/SET domain 6
28171	0.211	0.00937	-3.2	-2.78102	-0.365	GCC2	GRIP and coiled-coil domain containing 2
3294	0.211	0.00937	-3.2	-2.78132	-0.271	DNPEP	aspartyl aminopeptidase
24783	0.211	0.00938	3.2	-2.78224	0.195	TADA2A	transcriptional adaptor 2A
39228	0.211	0.00939	3.2	-2.78276	0.921	GPR39	G protein-coupled receptor 39
45019	0.211	0.0094	3.2	-2.78396	0.393
3881	0.211	0.0094	3.2	-2.78417	0.45
22515	0.211	0.00941	3.2	-2.78514	0.359	NEFM	neurofilament, medium polypeptide
29760	0.211	0.00942	3.2	-2.78655	0.352	T	T brachyury transcription factor
41015	0.211	0.00943	3.2	-2.78725	0.551	CRB3	crumbs 3, cell polarity complex component
23504	0.211	0.00943	3.2	-2.78763	0.46
14917	0.211	0.00943	3.2	-2.78774	0.385
14096	0.211	0.00944	3.2	-2.78816	1.13	SLC16A12	solute carrier family 16 member 12
6490	0.211	0.00944	-3.2	-2.78869	-1.75	CYP1B1	cytochrome P450 family 1 subfamily B member 1
44174	0.211	0.00945	3.2	-2.78911	0.577	IZUMO2	IZUMO family member 2
2214	0.211	0.00946	-3.2	-2.79042	-0.942	LTC4S	leukotriene C4 synthase
17781	0.211	0.00948	3.2	-2.79231	0.913
7734	0.211	0.00948	3.2	-2.79255	0.937	LINC01497	long intergenic non-protein coding RNA 1497
38156	0.211	0.00948	-3.2	-2.7927	-0.441
18223	0.211	0.00948	-3.2	-2.79271	-0.9	MVB12B	multivesicular body subunit 12B
14540	0.211	0.00949	3.2	-2.79391	0.314
38020	0.212	0.00951	3.19	-2.79564	0.311	KRT33B	keratin 33B
17350	0.212	0.00951	3.19	-2.79586	1.69	FANCD2OS	FANCD2 opposite strand
39750	0.212	0.00952	3.19	-2.79675	0.49	MELTF	melanotransferrin
36325	0.212	0.00952	3.19	-2.79709	0.431	CABP4	calcium binding protein 4
22117	0.212	0.00953	3.19	-2.79787	0.833
30840	0.212	0.00953	3.19	-2.79798	0.831
13852	0.212	0.00954	3.19	-2.79923	0.442	MEFV	Mediterranean fever
2464	0.212	0.00955	-3.19	-2.79946	-0.397	PLA2G16	phospholipase A2 group XVI
44855	0.212	0.00957	3.19	-2.80183	0.58	TMC8	transmembrane channel like 8
13546	0.212	0.00957	3.19	-2.80206	0.657	ATOH7	atonal bHLH transcription factor 7
8340	0.212	0.00958	-3.19	-2.80286	-1.27
34114	0.212	0.00958	3.19	-2.80294	0.712
16400	0.212	0.00959	-3.19	-2.80427	-0.3	GCLC	glutamate-cysteine ligase catalytic subunit
34831	0.212	0.0096	3.19	-2.80454	0.34
33974	0.212	0.0096	3.19	-2.80538	0.297	LCK	LCK proto-oncogene, Src family tyrosine kinase
33010	0.212	0.00961	3.19	-2.80569	0.897	F13A1	coagulation factor XIII A chain
41699	0.212	0.00961	3.19	-2.80599	0.967	PDE4B	phosphodiesterase 4B
40889	0.212	0.00961	3.19	-2.80612	0.751	SEC16B	SEC16 homolog B, endoplasmic reticulum export factor
20008	0.212	0.00961	3.19	-2.80625	0.558	ATP1B2	ATPase Na+/K+ transporting subunit beta 2
45197	0.212	0.00962	3.19	-2.80666	0.518
4768	0.212	0.00962	3.19	-2.80675	1.1
6115	0.212	0.00963	3.19	-2.80783	0.75
17646	0.212	0.00963	3.19	-2.80816	0.611	ZNF497	zinc finger protein 497
33237	0.212	0.00964	3.19	-2.80891	0.355
16076	0.212	0.00964	3.19	-2.80915	1.21	DEFB105B	defensin beta 105B
26834	0.212	0.00965	-3.19	-2.80969	-0.46	LRP6	LDL receptor related protein 6
6036	0.212	0.00965	3.19	-2.81032	1.02	KRTAP9-2	keratin associated protein 9-2
24723	0.212	0.00966	3.19	-2.81099	0.561
40074	0.212	0.00966	3.19	-2.81112	0.468	PLG	plasminogen
2613	0.212	0.00967	3.18	-2.81227	0.906	ADGRF4	adhesion G protein-coupled receptor F4
2434	0.212	0.00969	3.18	-2.81371	0.378	CACNA1S	calcium voltage-gated channel subunit alpha1 S
35366	0.212	0.00969	3.18	-2.8144	0.498	JPH2	junctophilin 2
33307	0.212	0.00969	-3.18	-2.81443	-0.478	TPM1	tropomyosin 1 (alpha)
27428	0.212	0.0097	3.18	-2.81531	0.458	CPLX1	complexin 1
31679	0.213	0.00973	3.18	-2.81806	0.362
29989	0.213	0.00973	3.18	-2.81862	0.471	RUNDC3A	RUN domain containing 3A
40374	0.213	0.00973	3.18	-2.81872	0.721
44429	0.213	0.00974	-3.18	-2.81925	-0.455	CHST6	carbohydrate sulfotransferase 6
2966	0.213	0.00975	-3.18	-2.82016	-0.32	EIF4E3	eukaryotic translation initiation factor 4E family member 3
12581	0.213	0.00976	3.18	-2.82109	0.45	SERPINA1	serpin family A member 1
21159	0.213	0.00977	3.18	-2.82206	0.673	DNHD1	dynein heavy chain domain 1
33952	0.213	0.00978	3.18	-2.82353	0.362	PRSS53	protease, serine 53
38288	0.213	0.00978	3.18	-2.82367	0.796	ROBO2	roundabout guidance receptor 2
25632	0.213	0.00979	3.18	-2.82407	0.565	SEZ6	seizure related 6 homolog
34304	0.213	0.00979	-3.18	-2.82462	-0.681	CLMP	CXADR like membrane protein
32611	0.213	0.00981	3.18	-2.82582	0.303
10903	0.214	0.00982	3.18	-2.82746	0.972
1675	0.214	0.00983	-3.18	-2.82804	-0.222	RNF145	ring finger protein 145
39565	0.214	0.00985	3.17	-2.83079	0.591	SLC6A4	solute carrier family 6 member 4
37265	0.214	0.00986	3.17	-2.83124	0.488	LOC100287728	uncharacterized LOC100287728
38352	0.214	0.00988	3.17	-2.83317	0.975	KIAA0825	KIAA0825
[truncated: 41,377 more rows]

## Sheet: IPA upstream output
Upstream Regulator	Molecule Type	Predicted Activation State	Activation z-score	p-value of overlap
HNF4A	transcription regulator		1,310	5,23E-16
beta-estradiol	chemical - endogenous mammalian	Activated	4,239	7,69E-16
MYCN	transcription regulator	Inhibited	-4,677	1,97E-15
ESR1	ligand-dependent nuclear receptor		1,219	1,03E-13
MYC	transcription regulator		-0,137	5,51E-13
RICTOR	other	Activated	4,769	2,56E-12
tretinoin	chemical - endogenous mammalian		1,280	6,92E-11
TP53	transcription regulator		-0,399	4,62E-10
OSM	cytokine		0,982	2,13E-09
TCR	complex		-0,133	2,16E-09
NR3C1	ligand-dependent nuclear receptor		0,543	2,86E-09
GATA1	transcription regulator		-0,709	2,71E-08
IL3	cytokine	Activated	2,802	4,60E-08
POLG	enzyme			7,71E-08
CST5	other		-0,438	1,86E-07
PGR	ligand-dependent nuclear receptor		1,426	2,32E-07
TGFB1	growth factor		1,504	2,94E-07
WT1	transcription regulator		0,014	5,85E-07
PAX3	transcription regulator		1,009	9,21E-07
ERBB2	kinase		0,935	2,95E-06
RAF1	kinase		0,807	3,22E-06
KRAS	enzyme		-1,160	3,30E-06
U0126	chemical - kinase inhibitor		-0,766	3,42E-06
Z-LLL-CHO	chemical - protease inhibitor	Inhibited	-2,638	3,73E-06
KDM5B	transcription regulator		-0,748	3,74E-06
EPO	cytokine		0,854	4,14E-06
TNF	cytokine	Activated	2,427	5,46E-06
FAS	transmembrane receptor		1,175	8,69E-06
HGF	growth factor		1,142	9,10E-06
ETS1	transcription regulator		0,956	9,13E-06
MTOR	kinase		0,342	1,05E-05
PTEN	phosphatase		-1,433	1,07E-05
MECP2	transcription regulator		-0,893	1,11E-05
E2F1	transcription regulator		-0,614	1,34E-05
CD3	complex		0,263	1,37E-05
dihydrotestosterone	chemical - endogenous mammalian	Activated	2,011	1,69E-05
IFNG	cytokine		0,536	1,85E-05
FOS	transcription regulator	Activated	2,655	2,04E-05
APP	other		0,455	2,22E-05
progesterone	chemical - endogenous mammalian		0,853	2,38E-05
RRP1B	transcription regulator			2,55E-05
IL15	cytokine		1,118	2,84E-05
IL4	cytokine	Activated	2,286	3,49E-05
VEGFA	growth factor		1,670	4,10E-05
FAAH	enzyme		1,929	4,78E-05
PIM1	kinase		1,190	4,81E-05
PRKAG3	other			5,89E-05
JUN	transcription regulator		1,793	6,12E-05
CG	complex		1,369	6,62E-05
FOXO3	transcription regulator		-1,152	8,12E-05
26s Proteasome	complex		-1,167	8,38E-05
Vegf	group		0,789	8,94E-05
SYVN1	transporter		0,816	9,36E-05
PDGF BB	complex		1,099	1,08E-04
ID3	transcription regulator		0,000	1,14E-04
HNRNPA2B1	other			1,25E-04
HRAS	enzyme		-0,464	1,26E-04
BDNF	growth factor		1,795	1,39E-04
Sos	group			1,51E-04
NR3C2	ligand-dependent nuclear receptor		0,630	1,53E-04
Igm	complex		-0,664	1,53E-04
ELF4	transcription regulator		1,753	1,57E-04
Cox5b	other		0,000	1,59E-04
PML	transcription regulator		1,533	1,79E-04
HTT	transcription regulator		-0,390	1,82E-04
CD40LG	cytokine		0,446	1,92E-04
TP63	transcription regulator		-0,143	1,92E-04
VHL	transcription regulator		-0,338	1,99E-04
testosterone	chemical - endogenous mammalian		0,055	2,05E-04
PD98059	chemical - kinase inhibitor		-1,448	2,06E-04
lactacystin	chemical - protease inhibitor	Inhibited	-2,259	2,20E-04
miR-124-3p (and other miRNAs w/seed AAGGCAC)	mature microRNA		1,133	3,13E-04
IFNA2	cytokine		0,325	3,27E-04
PTP4A3	phosphatase		-0,342	3,32E-04
Insulin	group		1,073	3,33E-04
SRSF3	other	Activated	2,423	3,46E-04
pyruvic acid	chemical - endogenous mammalian		-0,221	3,46E-04
LY294002	chemical - kinase inhibitor		-1,662	3,70E-04
INSR	kinase		-1,159	3,74E-04
Lh	complex		1,361	3,95E-04
SATB1	transcription regulator		-0,029	3,96E-04
STAT5A	transcription regulator		-1,464	4,29E-04
KITLG	growth factor		1,272	4,30E-04
LIPE	enzyme		-0,895	4,46E-04
EIF3M	other		-1,000	4,49E-04
DNAJA3	other		0,152	4,49E-04
RB1	transcription regulator		-1,311	4,50E-04
ADAM12	peptidase		-0,554	4,70E-04
CDK6	kinase			4,70E-04
mir-26	microRNA		1,147	4,78E-04
L-triiodothyronine	chemical - endogenous mammalian		1,728	4,84E-04
FSH	complex		1,142	4,99E-04
NFkB (complex)	complex		1,314	5,05E-04
CD44	other		1,451	5,20E-04
mir-27	microRNA	Inhibited	-2,953	5,32E-04
CBX5	transcription regulator		0,243	5,33E-04
PURA	transcription regulator		0,970	5,39E-04
mir-154	microRNA		1,216	5,39E-04
MYBL2	transcription regulator		-0,547	5,48E-04
IL13	cytokine		1,400	6,01E-04
Mek	group		1,917	6,11E-04
HOXA10	transcription regulator		0,000	6,15E-04
RAB1B	other		1,264	6,21E-04
Histone h3	group			6,28E-04
SP1	transcription regulator	Activated	2,303	6,99E-04
ID2	transcription regulator		0,653	7,11E-04
GSK3B	kinase		-0,057	8,28E-04
P38 MAPK	group		0,824	8,35E-04
Histone h4	group			8,54E-04
PBX3	transcription regulator		1,134	9,18E-04
FSHB	other		1,069	9,18E-04
IRF4	transcription regulator		0,284	9,28E-04
miR-291a-3p (and other miRNAs w/seed AAGUGCU)	mature microRNA		1,123	9,38E-04
ERBB3	kinase		0,215	9,38E-04
MAPK1	kinase		0,157	9,63E-04
ZFPM1	transcription regulator			9,71E-04
ZNF652	other			9,84E-04
SLC5A8	transporter			9,84E-04
miR-542-3p (miRNAs w/seed GUGACAG)	mature microRNA		1,963	9,84E-04
TFDP1	transcription regulator		1,039	9,89E-04
CDH1	other		-0,897	1,10E-03
HELLS	enzyme		0,647	1,17E-03
EGFR	kinase		-1,315	1,18E-03
D-glucose	chemical - endogenous mammalian		1,990	1,18E-03
HIF1A	transcription regulator		0,034	1,19E-03
RASSF1	other		-1,861	1,20E-03
CD24	other		1,000	1,34E-03
hydrogen peroxide	chemical - endogenous mammalian		1,136	1,37E-03
TFRC	transporter		-1,134	1,42E-03
PRNP	other		0,403	1,47E-03
TFAP2C	transcription regulator		0,880	1,47E-03
PSEN1	peptidase		-0,334	1,49E-03
CUL4B	other		0,447	1,52E-03
ITGA6	transmembrane receptor		0,186	1,64E-03
LARP1	translation regulator			1,68E-03
APLP2	other			1,68E-03
ZNF106	other		0,000	1,77E-03
CCND1	transcription regulator		1,433	1,78E-03
DCN	other		-1,993	1,91E-03
FANCC	other			1,96E-03
PTBP1	enzyme			1,98E-03
EIF4E	translation regulator		-0,624	2,01E-03
aldosterone	chemical - endogenous mammalian		0,500	2,01E-03
WNT1	cytokine		0,477	2,04E-03
corticosterone	chemical - endogenous mammalian		-0,144	2,05E-03
PRKCA	kinase		0,622	2,05E-03
E2F3	transcription regulator		0,852	2,09E-03
FBXW7	enzyme		-0,565	2,24E-03
COPS5	transcription regulator		0,956	2,24E-03
WWOX	enzyme		-1,547	2,24E-03
RXRA	ligand-dependent nuclear receptor		-0,107	2,24E-03
TFAP4	transcription regulator		-1,947	2,25E-03
FN1	enzyme		0,184	2,26E-03
ATF4	transcription regulator		0,849	2,26E-03
GJA1	transporter		-0,941	2,28E-03
FOXP3	transcription regulator		-1,684	2,47E-03
CLDN7	other		-0,697	2,48E-03
L-dopa	chemical - endogenous mammalian		0,962	2,49E-03
HMOX1	enzyme		0,511	2,49E-03
IGF1	growth factor		0,855	2,50E-03
Ige	complex		1,783	2,53E-03
CLEC11A	growth factor		-0,013	2,61E-03
anisomycin	chemical - endogenous non-mammalian		1,200	2,61E-03
ABL1	kinase		1,099	2,71E-03
STUB1	enzyme		-1,127	2,71E-03
mir-322	microRNA		-1,504	2,88E-03
COX4I1	enzyme		-0,200	2,88E-03
growth factor	group	Activated	2,000	2,88E-03
COL18A1	other		0,265	2,91E-03
11,12-epoxyeicosatrienoic acid	chemical - endogenous mammalian		1,555	3,00E-03
miR-296-5p (miRNAs w/seed GGGCCCC)	mature microRNA		0,808	3,00E-03
8,9-epoxyeicosatrienoic acid	chemical - endogenous mammalian		0,762	3,13E-03
(-)-epicatechin gallate	chemical - endogenous non-mammalian		-0,744	3,13E-03
ALOX15B	enzyme		-0,152	3,13E-03
CCND2	other			3,13E-03
EYA1	phosphatase			3,13E-03
RECK	other			3,13E-03
BCL6	transcription regulator		0,283	3,19E-03
glutamine	chemical - endogenous mammalian		-0,208	3,32E-03
BMI1	transcription regulator		-1,410	3,43E-03
DNMT3B	enzyme		-1,098	3,47E-03
ADORA2A	G-protein coupled receptor		-1,205	3,49E-03
KLF2	transcription regulator		-0,342	3,52E-03
ANGPT2	growth factor		-0,615	3,60E-03
ATF2	transcription regulator		0,371	3,62E-03
cholecalciferol	chemical - endogenous mammalian		0,972	3,65E-03
IL2	cytokine	Activated	2,290	3,69E-03
MAPT	other			3,72E-03
CDKN2A	transcription regulator		-1,888	3,80E-03
STAT4	transcription regulator		-0,820	3,90E-03
PP2/AG1879 tyrosine kinase inhibitor	chemical - kinase inhibitor		-1,346	3,92E-03
TPPP2	other			3,96E-03
ZBED1	enzyme			3,96E-03
MYRF	transcription regulator			3,96E-03
NAA10	enzyme			3,96E-03
myristic acid	chemical - endogenous mammalian			3,96E-03
HOXA9	transcription regulator		-1,108	4,02E-03
FGF8	growth factor		-0,908	4,03E-03
POU4F1	transcription regulator		1,628	4,05E-03
MIR101	group		0,447	4,05E-03
miR-128-3p (and other miRNAs w/seed CACAGUG)	mature microRNA		-0,277	4,05E-03
HOXB4	transcription regulator		0,447	4,05E-03
CRTC1	transcription regulator		-0,555	4,05E-03
FOXO1	transcription regulator	Inhibited	-2,124	4,07E-03
SMAD4	transcription regulator		1,263	4,13E-03
TEAD4	transcription regulator			4,16E-03
CYP27B1	enzyme		0,137	4,16E-03
FGF2	growth factor		0,334	4,31E-03
THRB	ligand-dependent nuclear receptor		-0,930	4,44E-03
butyric acid	chemical - endogenous mammalian		-0,667	4,48E-03
PSEN2	peptidase		-1,046	4,49E-03
PPARG	ligand-dependent nuclear receptor		-0,470	4,55E-03
IL33	cytokine		1,258	4,67E-03
LEP	growth factor		0,920	4,68E-03
PDX1	transcription regulator		1,945	4,70E-03
CXCL12	cytokine		1,602	4,73E-03
RUNX2	transcription regulator		-0,179	4,78E-03
EGR2	transcription regulator		1,914	4,81E-03
TCF7L2	transcription regulator		0,531	4,86E-03
GPC1	transmembrane receptor		0,000	4,90E-03
estrogen receptor	group		-1,752	4,96E-03
SMARCA4	transcription regulator		1,343	4,97E-03
PLP1	other			5,00E-03
MMP2	peptidase	Activated	2,157	5,00E-03
PRMT1	enzyme		0,842	5,00E-03
ADCY	group		0,391	5,06E-03
IPMK	kinase		0,000	5,06E-03
H2AFX	transcription regulator			5,06E-03
SMAD5	transcription regulator		0,562	5,24E-03
CAV1	transmembrane receptor		0,000	5,28E-03
mir-146	microRNA		0,402	5,33E-03
TXN	enzyme		1,068	5,33E-03
TP73	transcription regulator	Inhibited	-3,184	5,35E-03
PRKCD	kinase		1,805	5,39E-03
CTNNB1	transcription regulator	Activated	2,013	5,47E-03
HOXA11	transcription regulator			5,53E-03
CHEK2	kinase			5,53E-03
SMURF2	enzyme		1,478	5,53E-03
CD28	transmembrane receptor		1,287	5,57E-03
bisphenol A	chemical - endogenous mammalian		0,140	5,58E-03
KLF3	transcription regulator		-0,027	5,64E-03
CNR1	G-protein coupled receptor		1,047	5,71E-03
PRL	cytokine		0,382	5,81E-03
5,6-epoxyeicosatrienoic acid	chemical - endogenous mammalian			5,83E-03
MBNL3	other			5,83E-03
TTC7A	other			5,83E-03
LMCD1	transcription regulator			5,83E-03
SNCAIP	transcription regulator			5,83E-03
mir-3473	microRNA			5,83E-03
PIM	group			5,83E-03
OSTF1	transcription regulator			5,83E-03
ERCC6	transcription regulator			5,83E-03
PLCD4	enzyme			5,83E-03
VNN1	enzyme			5,83E-03
3,20-pregnanedione	chemical - endogenous mammalian			5,83E-03
SREBF1	transcription regulator		-0,854	5,83E-03
Immunoglobulin	complex		0,429	5,91E-03
OGA	enzyme		-1,237	5,95E-03
mir-30	microRNA		0,970	5,95E-03
PTF1A	transcription regulator		-0,196	5,99E-03
SMARCB1	transcription regulator		1,032	6,09E-03
TSC2	other		-0,063	6,19E-03
CEBPE	transcription regulator		-0,829	6,20E-03
quinolinic acid	chemical - endogenous mammalian		-1,829	6,23E-03
TCF7L1	transcription regulator		-1,195	6,40E-03
miR-92a-3p (and other miRNAs w/seed AUUGCAC)	mature microRNA		-0,250	6,40E-03
PDGF-DD	complex		-0,816	6,41E-03
IL15RA	transmembrane receptor		-0,647	6,41E-03
ATN1	transcription regulator			6,46E-03
NRAS	enzyme		-0,192	6,58E-03
UCHL1	peptidase		-0,389	6,80E-03
Hif1	complex		0,046	6,80E-03
miR-16-5p (and other miRNAs w/seed AGCAGCA)	mature microRNA		-0,591	6,99E-03
iron	chemical - endogenous mammalian		-0,109	7,10E-03
VitaminD3-VDR-RXR	complex		1,486	7,23E-03
mir-181	microRNA		0,504	7,23E-03
CTBP2	transcription regulator			7,35E-03
DBH-AS1	other			7,46E-03
ESRP1	other			7,46E-03
RALB	enzyme			7,46E-03
USP11	peptidase			7,46E-03
LRIG1	other			7,46E-03
ADCY5	enzyme			7,46E-03
SHOX2	transcription regulator			7,46E-03
DSPP	other			7,46E-03
FUBP1	transcription regulator			7,46E-03
GNRH2	other			7,46E-03
alpha-ketoisocaproic acid	chemical - endogenous mammalian			7,46E-03
caspase	group		1,432	7,73E-03
NGFR	transmembrane receptor		-0,313	7,73E-03
CLU	other		-0,747	7,73E-03
BMP4	growth factor		-0,521	7,91E-03
CHD7	enzyme		-0,577	8,00E-03
MAP3K3	kinase			8,00E-03
GNA14	enzyme			8,01E-03
DNMT1	enzyme		0,199	8,15E-03
NOTCH2	transcription regulator		-1,108	8,35E-03
ERG	transcription regulator		1,213	8,41E-03
TGFBR2	kinase		0,866	8,49E-03
WNT3A	cytokine	Activated	2,111	8,60E-03
ESR2	ligand-dependent nuclear receptor		0,100	8,68E-03
IL10RA	transmembrane receptor		0,446	8,70E-03
S100A8	other		1,090	9,14E-03
ELK1	transcription regulator		0,057	9,21E-03
SIRT1	transcription regulator	Inhibited	-2,217	9,23E-03
NANOG	transcription regulator		-0,832	9,28E-03
PLCG2	enzyme		0,600	9,55E-03
miR-218-5p (and other miRNAs w/seed UGUGCUU)	mature microRNA	Inhibited	-2,213	9,55E-03
EZH2	transcription regulator		-0,733	9,57E-03
ITGA5	transmembrane receptor		1,851	9,59E-03
Nfat (family)	group		1,898	9,63E-03
NFYB	transcription regulator			9,81E-03
FXR ligand-FXR-Retinoic acid-RXRα	complex		1,706	9,86E-03
NODAL	growth factor		-1,673	9,86E-03
POLR3G	enzyme		1,000	1,02E-02
miR-451a (and other miRNAs w/seed AACCGUU)	mature microRNA		0,940	1,02E-02
KRIT1	other			1,02E-02
MAPKAPK3	kinase		1,067	1,02E-02
cucurbitacin B	chemical - endogenous non-mammalian			1,02E-02
PI3K (complex)	complex	Activated	2,090	1,02E-02
IL1B	cytokine		1,832	1,04E-02
BRCA1	transcription regulator		-0,978	1,04E-02
nitric oxide	chemical - endogenous mammalian		0,039	1,04E-02
IGF2	growth factor		1,319	1,04E-02
miR-122-5p (miRNAs w/seed GGAGUGU)	mature microRNA		-0,398	1,09E-02
MYOD1	transcription regulator		-0,121	1,10E-02
baicalin	chemical - endogenous non-mammalian		0,113	1,10E-02
HOXA3	transcription regulator	Inhibited	-2,377	1,10E-02
MAPK7	kinase		1,584	1,10E-02
RXRG	ligand-dependent nuclear receptor			1,10E-02
mir-29	microRNA		-0,327	1,10E-02
AICAR	chemical - endogenous mammalian		-1,102	1,10E-02
HDAC1	transcription regulator		0,808	1,12E-02
RCE1	peptidase			1,12E-02
F2R	G-protein coupled receptor		1,761	1,15E-02
ESRRA	ligand-dependent nuclear receptor		0,775	1,18E-02
IgG	complex		-0,462	1,19E-02
PTH	other		-0,036	1,19E-02
AHI1	other		0,816	1,20E-02
NCL	other		-0,000	1,20E-02
cyanocobalamin	chemical - endogenous mammalian		0,555	1,20E-02
geranylgeranyl pyrophosphate	chemical - endogenous mammalian		0,128	1,20E-02
mir-15	microRNA		-0,723	1,21E-02
mir-148	microRNA		0,368	1,22E-02
KMT5B	enzyme			1,23E-02
mir-503	microRNA			1,23E-02
PDE3A	enzyme			1,23E-02
ABCC4	transporter			1,23E-02
GABBR2	G-protein coupled receptor			1,23E-02
GUCY2F	kinase			1,23E-02
CUL1	enzyme			1,23E-02
20alpha-hydroxycholesterol	chemical - endogenous mammalian			1,23E-02
brefeldin A	chemical - endogenous non-mammalian		-0,702	1,25E-02
RUNX1	transcription regulator		1,496	1,25E-02
MAPK9	kinase		-0,625	1,27E-02
MEIS1	transcription regulator		1,134	1,29E-02
CD2	transmembrane receptor		0,378	1,30E-02
HOXC6	transcription regulator		-0,264	1,30E-02
LMNA	other			1,31E-02
AGT	growth factor		1,112	1,33E-02
RELA	transcription regulator		-0,981	1,34E-02
Notch	group		1,171	1,35E-02
ITGB3	transmembrane receptor	Activated	2,138	1,35E-02
ELAVL1	other		0,954	1,36E-02
INHA	growth factor		-1,237	1,36E-02
MDGA2	other		0,000	1,39E-02
harmine	chemical - endogenous non-mammalian		0,000	1,39E-02
TSC22D3	transcription regulator		1,079	1,42E-02
BRD2	kinase			1,42E-02
PITX2	transcription regulator		-1,535	1,43E-02
TRIB3	kinase		-0,128	1,45E-02
ISL1	transcription regulator		1,130	1,46E-02
H89	chemical - kinase inhibitor		-0,627	1,46E-02
HES1	transcription regulator	Inhibited	-2,030	1,48E-02
CHD4	enzyme		1,480	1,48E-02
miR-200b-3p (and other miRNAs w/seed AAUACUG)	mature microRNA		1,544	1,49E-02
FASLG	cytokine		-1,387	1,51E-02
TFAM	transcription regulator	Inhibited	-2,236	1,52E-02
HOXD3	transcription regulator		1,109	1,52E-02
PTGS2	enzyme		0,783	1,54E-02
LDL	complex		1,484	1,56E-02
EGF	growth factor		0,616	1,59E-02
TNFRSF8	transmembrane receptor		-0,736	1,65E-02
FLI1	transcription regulator		0,663	1,65E-02
Abl1/2	group			1,66E-02
POFUT1	enzyme			1,66E-02
CPEB3	translation regulator			1,66E-02
Aldosterone-MR dimer	complex			1,66E-02
gelatinase	group			1,66E-02
YEATS4	transcription regulator			1,66E-02
TERF1	transcription regulator			1,66E-02
PSMC3	enzyme			1,66E-02
miR-520g-3p (and other miRNAs w/seed CAAAGUG)	mature microRNA			1,66E-02
miR-376a-5p (miRNAs w/seed UAGAUUC)	mature microRNA			1,66E-02
ARHGAP1	other			1,66E-02
STIP1	other			1,66E-02
STK16	kinase			1,66E-02
IGF2BP3	translation regulator			1,66E-02
FKBP1B	enzyme			1,66E-02
CCNL2	other			1,66E-02
MAP1S	enzyme			1,66E-02
RBFOX1	other			1,66E-02
BUB3	other			1,66E-02
CYP2C9	enzyme			1,66E-02
WTAP	other			1,66E-02
PD 150606	chemical - protease inhibitor			1,66E-02
PAX5	transcription regulator		-0,200	1,70E-02
stearic acid	chemical - endogenous mammalian		0,816	1,72E-02
fatty acid	chemical - endogenous mammalian		0,465	1,73E-02
mir-10	microRNA		0,045	1,74E-02
ACVRL1	kinase		0,816	1,76E-02
staurosporine	chemical - kinase inhibitor		-0,129	1,76E-02
IKBKG	kinase		0,670	1,79E-02
PECAM1	other		0,339	1,83E-02
VCP	enzyme			1,83E-02
TFAP2B	transcription regulator			1,83E-02
ERK	group		1,874	1,83E-02
CDK4/6	group		1,508	1,83E-02
miR-17-5p (and other miRNAs w/seed AAAGUGC)	mature microRNA		-1,755	1,84E-02
SIN3A	transcription regulator			1,84E-02
ISGF3	complex			1,86E-02
Proinsulin	group			1,86E-02
PDLIM7	other			1,86E-02
HOXA2	transcription regulator			1,86E-02
HINT1	enzyme			1,86E-02
GRK5	kinase			1,86E-02
CD82	other			1,86E-02
CBX1	transcription regulator			1,86E-02
PRKCG	kinase			1,86E-02
WNT7B	other			1,86E-02
TERF2	transcription regulator			1,86E-02
CAPN2	peptidase			1,86E-02
RBFOX2	transcription regulator			1,86E-02
SOD1	enzyme		1,982	1,86E-02
STAT6	transcription regulator		-0,617	1,86E-02
DOT1L	phosphatase			1,87E-02
EDN3	other		1,387	1,87E-02
IRF2	transcription regulator		0,971	1,89E-02
Tnf (family)	group		1,938	1,90E-02
Tgf beta	group		1,132	1,91E-02
let-7	microRNA		-0,839	1,95E-02
SOX11	transcription regulator		0,088	1,97E-02
PRDM1	transcription regulator		0,968	1,99E-02
RXRB	ligand-dependent nuclear receptor		0,218	2,02E-02
FGF7	growth factor		1,067	2,02E-02
NRF1	transcription regulator		0,851	2,02E-02
MTDH	transcription regulator		-0,570	2,03E-02
NPPA	other		0,274	2,04E-02
hydrocortisone	chemical - endogenous mammalian		1,169	2,04E-02
KDM5A	transcription regulator		1,213	2,04E-02
NCOR1	transcription regulator			2,06E-02
Ca2+	chemical - endogenous mammalian		1,450	2,07E-02
NFKBIA	transcription regulator		0,844	2,09E-02
miR-1-3p (and other miRNAs w/seed GGAAUGU)	mature microRNA		-1,791	2,12E-02
CD38	enzyme		1,211	2,13E-02
MKNK1	kinase		-1,152	2,13E-02
KIT	transmembrane receptor			2,13E-02
maslinic acid	chemical - endogenous non-mammalian		0,816	2,15E-02
GNAQ	enzyme			2,19E-02
IL1	group		1,310	2,21E-02
SOX1	transcription regulator		-0,905	2,22E-02
SLC13A1	transporter		-0,277	2,24E-02
EGLN	group		1,472	2,26E-02
leukotriene D4	chemical - endogenous mammalian		0,308	2,26E-02
NOTCH3	transcription regulator		-0,202	2,26E-02
BACH2	transcription regulator		-0,298	2,26E-02
LEF1	transcription regulator			2,26E-02
mir-34	microRNA		-1,480	2,26E-02
MMP12	peptidase			2,26E-02
CaMKII	complex			2,28E-02
Cbp/p300	group			2,28E-02
LIN28B	other	Inhibited	-2,213	2,28E-02
EIF4G1	translation regulator		-1,406	2,28E-02
PI3K (family)	group		0,626	2,33E-02
miR-19b-3p (and other miRNAs w/seed GUGCAAA)	mature microRNA		-0,480	2,34E-02
miR-503-5p (miRNAs w/seed AGCAGCG)	mature microRNA		-0,152	2,34E-02
mir-199	microRNA			2,34E-02
RND3	enzyme		-1,000	2,34E-02
mir-290	microRNA		-0,775	2,34E-02
GMNN	transcription regulator		-0,905	2,34E-02
ARNT	transcription regulator		1,523	2,34E-02
NFE2L2	transcription regulator		0,290	2,37E-02
AR	ligand-dependent nuclear receptor		1,386	2,37E-02
SB203580	chemical - kinase inhibitor	Inhibited	-2,479	2,38E-02
Ubiquitin	group		-1,103	2,39E-02
Focal adhesion kinase	group		1,981	2,39E-02
CASP3	peptidase		1,076	2,39E-02
CALCA	other		0,898	2,43E-02
MDM2	transcription regulator		-0,769	2,43E-02
ADRA1D	G-protein coupled receptor			2,47E-02
RET	kinase		-0,853	2,51E-02
CLEC4G	other		1,000	2,51E-02
KLF5	transcription regulator		-0,678	2,51E-02
CREBBP	transcription regulator		0,205	2,52E-02
miR-155-5p (miRNAs w/seed UAAUGCU)	mature microRNA		0,200	2,54E-02
KLF4	transcription regulator		1,333	2,58E-02
NRG1	growth factor		1,463	2,63E-02
NR1H2	ligand-dependent nuclear receptor		-0,014	2,63E-02
HDAC3	transcription regulator		1,109	2,63E-02
FOLR1	transporter			2,63E-02
ACOX1	enzyme		0,000	2,63E-02
S6K1	group			2,63E-02
APH1A	peptidase			2,63E-02
SHOX	transcription regulator			2,63E-02
ACTG1	other			2,63E-02
UCHL3	peptidase			2,63E-02
iodine	chemical - endogenous mammalian			2,63E-02
PTTG1	transcription regulator		1,195	2,66E-02
CSF1	cytokine		0,173	2,72E-02
SP600125	chemical - kinase inhibitor		-1,171	2,72E-02
CTR9	other		-1,342	2,73E-02
CEBPA	transcription regulator		1,820	2,75E-02
STAT1	transcription regulator		0,630	2,77E-02
HISTONE	group	Inhibited	-2,219	2,77E-02
proteasome inhibitor PSI	chemical - protease inhibitor		1,633	2,77E-02
EFNA2	kinase		1,000	2,79E-02
RBPJ	transcription regulator		-0,031	2,80E-02
Creb	group	Activated	2,156	2,83E-02
14,15-epoxyeicosatrienoic acid	chemical - endogenous mammalian		0,762	2,94E-02
OMA1	peptidase		1,067	2,94E-02
mir-101	microRNA		0,784	2,94E-02
TARBP2	other			2,94E-02
EFNB2	kinase		0,849	2,94E-02
myricetin	chemical - endogenous non-mammalian		0,000	2,94E-02
CEBPB	transcription regulator		0,692	2,95E-02
homocysteine	chemical - endogenous mammalian		-0,628	3,00E-02
Hdac	group		1,180	3,01E-02
HIPK2	kinase		-0,784	3,01E-02
ANGPT1	growth factor		0,000	3,02E-02
histone deacetylase	complex		-0,378	3,02E-02
BTK	kinase		1,042	3,08E-02
MMP3	peptidase		0,000	3,09E-02
MAP2K4	kinase		0,798	3,09E-02
RETN	other		-1,238	3,10E-02
HSPA5	enzyme		0,369	3,10E-02
PPARD	ligand-dependent nuclear receptor		0,854	3,14E-02
CD40	transmembrane receptor		1,078	3,14E-02
OSGIN1	growth factor			3,15E-02
ARID2	transcription regulator			3,15E-02
TMEM119	other			3,15E-02
TRIM65	other			3,15E-02
CDCA2	other			3,15E-02
NXF1	other			3,15E-02
PPP2R2C	phosphatase			3,15E-02
ZFYVE9	peptidase			3,15E-02
PAK4	kinase			3,15E-02
MBNL1	other			3,15E-02
RPS11	other			3,15E-02
G0S2	other			3,15E-02
C1QTNF6	other			3,15E-02
PGRMC1	transmembrane receptor			3,15E-02
miR-515-5p (and other miRNAs w/seed UCUCCAA)	mature microRNA			3,15E-02
miR-328-3p (and other miRNAs w/seed UGGCCCU)	mature microRNA			3,15E-02
BOK	other			3,15E-02
MPP5	kinase			3,15E-02
GAS7	transcription regulator			3,15E-02
CALCR	G-protein coupled receptor			3,15E-02
GCLC	enzyme			3,15E-02
GALR1	G-protein coupled receptor			3,15E-02
CTSL	peptidase			3,15E-02
CYP11B2	enzyme			3,15E-02
PDIA3	peptidase			3,15E-02
CELF2	other			3,15E-02
HOXC13	transcription regulator			3,15E-02
BRPF1	transporter			3,15E-02
IRAK1BP1	other			3,15E-02
GAS1	other			3,15E-02
PTP4A2	phosphatase			3,15E-02
RPS5	other			3,15E-02
KLF7	transcription regulator			3,15E-02
CCNA1	other			3,15E-02
RAPGEF4	other			3,15E-02
RPS18	other			3,15E-02
GRIA2	ion channel			3,15E-02
CSTB	peptidase			3,15E-02
SCIN	other			3,15E-02
Mt3	other			3,15E-02
Pou3f1	transcription regulator			3,15E-02
RPL5	other			3,15E-02
ANXA6	ion channel			3,15E-02
bilobalide	chemical - endogenous non-mammalian			3,15E-02
retinaldehyde	chemical - endogenous mammalian			3,15E-02
pentanoic acid	chemical - endogenous mammalian			3,15E-02
ecdysterone	chemical - endogenous mammalian			3,15E-02
D-alpha-hydroxyglutarate	chemical - endogenous mammalian			3,15E-02
ZBTB17	transcription regulator			3,20E-02
ITGB1	transmembrane receptor		0,628	3,22E-02
TRPS1	transcription regulator		1,131	3,24E-02
UHRF2	enzyme		1,342	3,24E-02
miR-181a-5p (and other miRNAs w/seed ACAUUCA)	mature microRNA		0,317	3,24E-02
SAFB2	other		0,447	3,24E-02
PSMD10	transcription regulator		1,091	3,24E-02
MECOM	transcription regulator			3,24E-02
GNL3	other		0,555	3,24E-02
SOX2	transcription regulator		0,101	3,29E-02
JUND	transcription regulator		-0,218	3,30E-02
MAP3K14	kinase		1,706	3,30E-02
levothyroxine	chemical - endogenous mammalian		0,146	3,30E-02
Esrra	transcription regulator		1,117	3,31E-02
DICER1	enzyme		0,570	3,34E-02
IL5	cytokine	Activated	3,025	3,35E-02
S100A9	other		0,862	3,36E-02
SOX3	transcription regulator		-0,905	3,44E-02
FLT1	kinase		-0,632	3,44E-02
ADRA1A	G-protein coupled receptor			3,45E-02
VCAN	other		1,026	3,45E-02
F2	peptidase	Activated	2,316	3,50E-02
MAP4K4	kinase		0,775	3,52E-02
Irp	group			3,55E-02
CAMK2N2	other			3,55E-02
PARP	group			3,55E-02
ZGPAT	transcription regulator			3,55E-02
Shc	group			3,55E-02
PPM1D	phosphatase			3,55E-02
ANG	enzyme			3,55E-02
FOXN1	transcription regulator			3,55E-02
miR-214-3p (and other miRNAs w/seed CAGCAGG)	mature microRNA			3,55E-02
IL9R	transmembrane receptor			3,55E-02
MEOX1	transcription regulator			3,55E-02
PRKRA	other			3,55E-02
BCL6B	transcription regulator			3,55E-02
GUCY2D	kinase			3,55E-02
FTH1	enzyme			3,55E-02
PPP5C	phosphatase			3,55E-02
KCNE3	ion channel			3,61E-02
GDNF	growth factor		0,093	3,61E-02
PPP1R1B	phosphatase		1,224	3,62E-02
TF	transporter			3,62E-02
miR-199a-3p (and other miRNAs w/seed CAGUAGU)	mature microRNA		-1,000	3,62E-02
KLF10	transcription regulator		-0,927	3,62E-02
PDGFRA	kinase			3,62E-02
TNK1	kinase		-1,000	3,62E-02
ACSL5	enzyme		-0,152	3,62E-02
NCAM1	other		1,015	3,62E-02
SDCBP	enzyme		1,944	3,62E-02
MYCBP2	enzyme		-1,000	3,62E-02
DAXX	transcription regulator			3,62E-02
CSNK2A1	kinase		0,000	3,62E-02
magnesium	chemical - endogenous mammalian			3,62E-02
YY1	transcription regulator		0,404	3,64E-02
HLX	transcription regulator		-1,732	3,67E-02
Tcf7	transcription regulator			3,67E-02
CXCR4	G-protein coupled receptor		-1,254	3,75E-02
mir-1	microRNA		-1,062	3,80E-02
ADCYAP1	other		1,334	3,80E-02
BMP	group		-0,391	3,80E-02
E2F5	transcription regulator			3,80E-02
MAP2K2	kinase			3,80E-02
amino acids	chemical - endogenous mammalian		-1,000	3,80E-02
CLOCK	transcription regulator		-1,686	3,81E-02
ILK	kinase		1,367	3,83E-02
H2AFB3 (includes others)	other		0,707	3,83E-02
NOG	growth factor		-0,726	3,83E-02
LMNB1	other			3,83E-02
SUZ12	enzyme		1,000	3,85E-02
miR-199a-5p (and other miRNAs w/seed CCAGUGU)	mature microRNA		-1,043	3,93E-02
MITF	transcription regulator		0,417	3,97E-02
AHR	ligand-dependent nuclear receptor		-0,284	4,02E-02
IFN Beta	group		-1,102	4,07E-02
BMP2	growth factor		0,092	4,09E-02
ONECUT1	transcription regulator			4,11E-02
CREB1	transcription regulator		0,885	4,11E-02
NR1H3	ligand-dependent nuclear receptor		-0,330	4,12E-02
DMD	other			4,12E-02
MIR124	group		0,640	4,18E-02
ethanol	chemical - endogenous mammalian		-0,066	4,20E-02
RTN4	other		-0,555	4,24E-02
IKBKB	kinase		1,297	4,27E-02
MAP2K3	kinase		-0,333	4,27E-02
EFNA3	kinase		-0,378	4,28E-02
SP3	transcription regulator		-0,251	4,31E-02
miR-30c-5p (and other miRNAs w/seed GUAAACA)	mature microRNA		0,272	4,33E-02
bisindolylmaleimide I	chemical - kinase inhibitor		-0,962	4,33E-02
Ctbp	group		-1,969	4,38E-02
FZD8	G-protein coupled receptor		-0,762	4,38E-02
CCK	other		0,996	4,38E-02
TAF1	transcription regulator			4,38E-02
HOXB9	transcription regulator		0,849	4,38E-02
DHX9	enzyme			4,38E-02
APEX1	enzyme			4,38E-02
YY2	transcription regulator		-1,131	4,38E-02
KLRC4-KLRK1/KLRK1	transmembrane receptor		-1,177	4,38E-02
antimycin A	chemical - endogenous non-mammalian		1,000	4,38E-02
neuroprotectin D1	chemical - endogenous mammalian		0,152	4,38E-02
POU2F2	transcription regulator		-0,380	4,39E-02
phosphate	chemical - endogenous mammalian		-0,052	4,39E-02
TCF	group			4,39E-02
PHF1	transcription regulator			4,42E-02
CHI3L1	enzyme			4,42E-02
SOX6	transcription regulator		-1,980	4,42E-02
DLX5	transcription regulator			4,42E-02
PELP1	other	Activated	2,219	4,49E-02
MEF2D	transcription regulator		-0,000	4,49E-02
ADRB	group		0,758	4,56E-02
mGluR	group			4,62E-02
TASP1	peptidase			4,62E-02
MTF1	transcription regulator			4,62E-02
HSPB1	other			4,62E-02
MALT1	peptidase			4,62E-02
DUSP4	phosphatase			4,62E-02
miR-208a-3p (and other miRNAs w/seed UAAGACG)	mature microRNA			4,62E-02
LINC-ROR	other			4,62E-02
AIMP2	other			4,62E-02
SART1	other			4,62E-02
NDFIP1	other			4,62E-02
HIST2H3C	other			4,62E-02
MAP3K11	kinase			4,62E-02
SOX4	transcription regulator		-1,267	4,64E-02
ZNF217	transcription regulator		-1,134	4,64E-02
FOXA1	transcription regulator		-0,502	4,67E-02
Rock	group		0,113	4,67E-02
MMP1	peptidase		1,964	4,67E-02
APC	enzyme		-0,433	4,69E-02
Growth hormone	group		0,576	4,71E-02
NORAD	other		0,816	4,73E-02
SETD2	enzyme			4,73E-02
ING1	transcription regulator		-0,602	4,73E-02
STAT3	transcription regulator		0,397	4,74E-02
APLN	other		1,941	4,77E-02
RAC2	enzyme			4,77E-02
HBA1/HBA2	transporter		-1,890	4,77E-02
Ro31-8220	chemical - kinase inhibitor		-0,342	4,77E-02
Akt	group		0,953	4,80E-02
CSF3	cytokine		0,339	4,82E-02
let-7a-5p (and other miRNAs w/seed GAGGUAG)	mature microRNA		-1,022	4,92E-02
BCR (complex)	complex		0,563	4,96E-02
CYP	group			4,99E-02
SLC22A2	transporter			4,99E-02
TOX	transcription regulator			4,99E-02
ETHE1	enzyme			4,99E-02
CDK12	kinase			4,99E-02
P4HTM	enzyme			4,99E-02
PARP14	enzyme			4,99E-02
FOXK2	transcription regulator			4,99E-02
RECQL4	enzyme			4,99E-02
carvacrol	chemical - endogenous non-mammalian			4,99E-02
Pik3r	group			4,99E-02
SEMA3F	other			4,99E-02
XPC	other			4,99E-02
ZIC1	transcription regulator			4,99E-02
FAF1	other			4,99E-02
RNF34	enzyme			4,99E-02
LOC102724788/PRODH	enzyme			4,99E-02
miR-519a-3p (and other miRNAs w/seed AAGUGCA)	mature microRNA			4,99E-02
miR-183-5p (miRNAs w/seed AUGGCAC)	mature microRNA			4,99E-02
miR-873-5p (and other miRNAs w/seed CAGGAAC)	mature microRNA			4,99E-02
miR-292b-5p (and other miRNAs w/seed CUCAAAA)	mature microRNA			4,99E-02
WSB1	other			4,99E-02
XAF1	other			4,99E-02
KCTD11	other			4,99E-02
GJB1	transporter			4,99E-02
ADAMTS13	peptidase			4,99E-02
RCHY1	enzyme			4,99E-02
VCAM1	transmembrane receptor			4,99E-02
SRSF6	other			4,99E-02
NDFIP2	other			4,99E-02
RAB7A	enzyme			4,99E-02
GNL2	enzyme			4,99E-02
KRT10	other			4,99E-02
RPS12	other			4,99E-02
RPS15	other			4,99E-02
Z-VRPR-FMK	chemical - protease inhibitor			4,99E-02
NADPH	chemical - endogenous mammalian			4,99E-02
KLF13	transcription regulator	Activated	2,000	5,22E-02
PCGF2	transcription regulator		-1,935	5,32E-02
EDN1	cytokine	Activated	2,128	5,36E-02
FGF10	growth factor	Activated	2,630	5,62E-02
prostaglandin E2	chemical - endogenous mammalian		1,859	5,83E-02
5-O-mycolyl-beta-araf-(1->2)-5-O-mycolyl-alpha-araf-(1->1')-glycerol	chemical - endogenous non-mammalian	Activated	2,111	5,84E-02
VIP	other		1,763	6,04E-02
miR-221-3p (and other miRNAs w/seed GCUACAU)	mature microRNA	Activated	2,218	6,62E-02
SIRT6	enzyme		1,982	6,68E-02
TGFB2	growth factor	Activated	2,395	6,81E-02
RNASE1	enzyme	Activated	2,000	7,15E-02
ARNT2	transcription regulator	Activated	2,985	7,23E-02
NFIX	transcription regulator		1,929	8,23E-02
selenomethylselenocysteine	chemical - endogenous mammalian	Activated	2,000	8,23E-02
PP1	chemical - kinase inhibitor	Inhibited	-2,433	8,94E-02
melatonin	chemical - endogenous mammalian	Inhibited	-2,008	9,00E-02
SIM1	transcription regulator	Activated	2,558	9,15E-02
DGCR8	enzyme		1,941	9,15E-02
IGFBP2	other		1,818	9,15E-02
TGM2	enzyme	Activated	2,063	9,72E-02
SRC (family)	group		1,761	9,92E-02
EHF	transcription regulator	Activated	2,720	1,03E-01
GH1	growth factor		1,933	1,05E-01
HEY1	transcription regulator		-1,948	1,06E-01
15-deoxy-delta-12,14 -PGJ 2	chemical - endogenous mammalian	Inhibited	-2,377	1,06E-01
PTGER4	G-protein coupled receptor	Activated	2,034	1,14E-01
MYB	transcription regulator	Activated	2,027	1,16E-01
CRP	other	Activated	2,394	1,16E-01
AKT1	kinase		1,780	1,19E-01
CSF2	cytokine	Activated	3,169	1,30E-01
CYP1B1	enzyme		1,937	1,33E-01
Brd4	kinase	Activated	2,236	1,36E-01
TFE3	transcription regulator		1,982	1,36E-01
ITGAV	transmembrane receptor		1,974	1,37E-01
ERK1/2	group	Activated	2,218	1,38E-01
SRF	transcription regulator		1,949	1,40E-01
E. coli B5 lipopolysaccharide	chemical - endogenous non-mammalian	Activated	2,482	1,43E-01
KAT2B	transcription regulator	Inhibited	-2,200	1,46E-01
JAK inhibitor I	chemical - kinase inhibitor	Inhibited	-2,000	1,47E-01
SFTPA1	transporter	Inhibited	-2,263	1,48E-01
RNASE2	enzyme	Activated	2,215	1,49E-01
HSP90B1	other		-1,890	1,62E-01
PLIN5	other		-1,982	1,62E-01
GRP	growth factor		1,954	1,62E-01
ASCL1	transcription regulator	Activated	2,213	1,64E-01
TFEB	transcription regulator	Activated	2,216	1,74E-01
CA4	enzyme	Inhibited	-2,000	1,77E-01
NF1	other	Activated	2,000	1,77E-01
UPF2	other	Inhibited	-2,000	1,93E-01
CEACAM1	transporter		1,982	2,01E-01
ATG7	enzyme		1,953	2,04E-01
STAT5a/b	group	Activated	2,012	2,06E-01
PRKAA1	kinase		-1,986	2,10E-01
salmonella minnesota R595 lipopolysaccharides	chemical - endogenous non-mammalian		1,876	2,13E-01
TNFSF13B	cytokine	Activated	2,193	2,15E-01
SREBF2	transcription regulator	Inhibited	-2,407	2,23E-01
IL6	cytokine		1,918	2,33E-01
CD3E	transmembrane receptor		1,964	2,38E-01
RUNX3	transcription regulator		-1,970	2,38E-01
MMP9	peptidase		1,826	2,44E-01
Ap1	complex		1,977	2,48E-01
FOXC2	transcription regulator	Activated	2,169	2,54E-01
Ifnar	group		-1,757	2,90E-01
PTHLH	other		1,946	3,10E-01
SNAI2	transcription regulator		1,929	3,22E-01
AMPK	complex	Activated	2,253	3,29E-01
NEUROG3	transcription regulator	Activated	2,630	3,48E-01
EPHB4	kinase	Activated	2,236	3,50E-01
TNFRSF1B	transmembrane receptor		1,937	3,66E-01
NCOA3	transcription regulator	Activated	2,439	3,74E-01
CD3 group	group	Activated	2,177	3,81E-01
MAP3K7	kinase	Activated	2,236	3,87E-01
SST	other	Activated	2,000	4,01E-01
platelet activating factor	chemical - endogenous mammalian		1,814	4,12E-01
EBI3	cytokine	Activated	2,129	4,12E-01
CTLA4	transmembrane receptor	Inhibited	-2,177	4,33E-01
Alpha catenin	group	Inhibited	-2,967	4,35E-01
CYP1A2	enzyme	Activated	2,000	4,71E-01
lysophosphatidic acid	chemical - other	Activated	2,285	4,76E-01
IL27	cytokine	Activated	2,297	5,36E-01
SCARB1	transporter	Inhibited	-2,000	5,37E-01
sphingosine-1-phosphate	chemical - endogenous mammalian		1,907	5,49E-01
Calcineurin protein(s)	complex	Activated	2,211	1,00E00
Tlr	group		1,758	1,00E00
FOXL2	transcription regulator		1,980	1,00E00
PTGER2	G-protein coupled receptor	Activated	2,236	1,00E00
IL17A	cytokine	Activated	2,154	1,00E00
MYD88	other	Activated	2,449	1,00E00
UCP1	transporter		-1,890	1,00E00
TRAF3IP2	other		1,982	1,00E00
NFKB1	transcription regulator	Activated	2,304	1,00E00

## Sheet: Gene hallmark enrichments
Hallmark	pvalue	padj	generatio	geneSetLength	genesInSet	cluster
HALLMARK_ADIPOGENESIS	3.82204e-07	2.12335e-06	0.17	200	34	birth.F
HALLMARK_ALLOGRAFT_REJECTION	0.532185	0.554359	0.065	200	13	birth.F	Hallmark		Which hallmark geneset was used
HALLMARK_ANDROGEN_RESPONSE	0.270378	0.337973	0.0792079	101	8	birth.F	pvalue		The hypergeometric p-value test
HALLMARK_ANGIOGENESIS	0.102267	0.141098	0.111111	36	4	birth.F	padj		The adjusted hypergeometric p-value test (FDR)
HALLMARK_APICAL_JUNCTION	9.75418e-16	4.87709e-14	0.245	200	49	birth.F	generatio		The number of genes from the list in the set of interest
HALLMARK_APICAL_SURFACE	0.00288849	0.00687735	0.181818	44	8	birth.F	geneSetLength		The number of genes from the set of interest
HALLMARK_APOPTOSIS	0.0018322	0.0045805	0.130435	161	21	birth.F	genesInSet		The number of genes that overlap from the list and the set of interest
HALLMARK_BILE_ACID_METABOLISM	0.378479	0.43009	0.0714286	112	8	birth.F	cluster		The list that was tested
HALLMARK_CHOLESTEROL_HOMEOSTASIS	0.00486773	0.010582	0.148649	74	11	birth.F			Examples:
HALLMARK_COAGULATION	0.00795505	0.0137156	0.122302	139	17	birth.F			birth.F = genes higher in Females at birth
HALLMARK_COMPLEMENT	0.0429284	0.0650431	0.0990099	202	20	birth.F			adult.M = genes higher in Males at adult stage
HALLMARK_DNA_REPAIR	4.462e-07	2.231e-06	0.186667	150	28	birth.F
HALLMARK_E2F_TARGETS	0.00155771	0.00409924	0.125	200	25	birth.F
HALLMARK_EPITHELIAL_MESENCHYMAL_TRANSITION	5.33441e-13	8.89068e-12	0.222772	202	45	birth.F
HALLMARK_ESTROGEN_RESPONSE_EARLY	0.000319904	0.000999699	0.135	200	27	birth.F
HALLMARK_ESTROGEN_RESPONSE_LATE	0.00644105	0.0119279	0.115	200	23	birth.F
HALLMARK_FATTY_ACID_METABOLISM	0.307288	0.374741	0.0759494	158	12	birth.F
HALLMARK_G2M_CHECKPOINT	1.25111e-06	5.21295e-06	0.164179	201	33	birth.F
HALLMARK_GLYCOLYSIS	1.11261e-06	5.05732e-06	0.165	200	33	birth.F
HALLMARK_HEDGEHOG_SIGNALING	0.102267	0.141098	0.111111	36	4	birth.F
HALLMARK_HEME_METABOLISM	0.00323441	0.00735092	0.12	200	24	birth.F
HALLMARK_HYPOXIA	3.81704e-09	3.81704e-08	0.19	200	38	birth.F
HALLMARK_IL2_STAT5_SIGNALING	0.0654901	0.096309	0.095	200	19	birth.F
HALLMARK_IL6_JAK_STAT3_SIGNALING	0.0388014	0.0606271	0.114943	87	10	birth.F
HALLMARK_INFLAMMATORY_RESPONSE	0.0236133	0.0380859	0.104478	201	21	birth.F
HALLMARK_INTERFERON_ALPHA_RESPONSE	0.363475	0.422645	0.0721649	97	7	birth.F
HALLMARK_INTERFERON_GAMMA_RESPONSE	0.532185	0.554359	0.065	200	13	birth.F
HALLMARK_KRAS_SIGNALING_DN	0.532185	0.554359	0.065	200	13	birth.F
HALLMARK_KRAS_SIGNALING_UP	0.326372	0.388538	0.0746269	201	15	birth.F
HALLMARK_MITOTIC_SPINDLE	3.64282e-13	8.89068e-12	0.225	200	45	birth.F
HALLMARK_MTORC1_SIGNALING	0.00644105	0.0119279	0.115	200	23	birth.F
HALLMARK_MYC_TARGETS_V1	0.158865	0.209033	0.085	200	17	birth.F
HALLMARK_MYC_TARGETS_V2	6.32534e-09	5.27112e-08	0.310345	58	18	birth.F
HALLMARK_MYOGENESIS	4.07719e-08	2.91228e-07	0.18	200	36	birth.F
HALLMARK_NOTCH_SIGNALING	0.00563719	0.0117441	0.1875	32	6	birth.F
HALLMARK_OXIDATIVE_PHOSPHORYLATION	0.0122905	0.0204842	0.11	200	22	birth.F
HALLMARK_P53_PATHWAY	8.49535e-06	3.26744e-05	0.155	200	31	birth.F
HALLMARK_PANCREAS_BETA_CELLS	0.944463	0.963737	0	40	0	birth.F
HALLMARK_PEROXISOME	0.187524	0.240416	0.0865385	104	9	birth.F
HALLMARK_PI3K_AKT_MTOR_SIGNALING	0.0060607	0.0119279	0.133333	105	14	birth.F
HALLMARK_PROTEIN_SECRETION	0.506676	0.554359	0.0625	96	6	birth.F
HALLMARK_REACTIVE_OXIGEN_SPECIES_PATHWAY	1.04478e-07	6.52989e-07	0.306122	49	15	birth.F
HALLMARK_SPERMATOGENESIS	0.996461	0.996461	0.0148148	135	2	birth.F
HALLMARK_TGF_BETA_SIGNALING	0.00106538	0.00295938	0.185185	54	10	birth.F
HALLMARK_TNFA_SIGNALING_VIA_NFKB	2.30106e-11	2.87632e-10	0.21	200	42	birth.F
HALLMARK_UNFOLDED_PROTEIN_RESPONSE	3.11159e-05	0.000111128	0.176991	113	20	birth.F
HALLMARK_UV_RESPONSE_DN	0.000445494	0.00131028	0.144828	145	21	birth.F
HALLMARK_UV_RESPONSE_UP	0.000105661	0.000352204	0.150943	159	24	birth.F
HALLMARK_WNT_BETA_CATENIN_SIGNALING	0.00763377	0.0136317	0.166667	42	7	birth.F
HALLMARK_XENOBIOTIC_METABOLISM	0.104413	0.141098	0.09	200	18	birth.F
HALLMARK_ADIPOGENESIS	0.00489664	0.0136018	0.1	200	20	birth.M
HALLMARK_ALLOGRAFT_REJECTION	0.165303	0.306117	0.07	200	14	birth.M
HALLMARK_ANDROGEN_RESPONSE	3.4928e-06	2.17721e-05	0.178218	101	18	birth.M
HALLMARK_ANGIOGENESIS	0.878174	0.934227	0	36	0	birth.M
HALLMARK_APICAL_JUNCTION	0.806797	0.896441	0.04	200	8	birth.M
HALLMARK_APICAL_SURFACE	0.45926	0.594638	0.0454545	44	2	birth.M
HALLMARK_APOPTOSIS	0.00460896	0.0135558	0.10559	161	17	birth.M
HALLMARK_BILE_ACID_METABOLISM	0.185454	0.331168	0.0714286	112	8	birth.M
HALLMARK_CHOLESTEROL_HOMEOSTASIS	0.611412	0.745625	0.0405405	74	3	birth.M
HALLMARK_COAGULATION	0.680551	0.81018	0.0431655	139	6	birth.M
HALLMARK_COMPLEMENT	0.0110935	0.0277338	0.0940594	202	19	birth.M
HALLMARK_DNA_REPAIR	3.91897e-06	2.17721e-05	0.153333	150	23	birth.M
HALLMARK_E2F_TARGETS	5.18872e-13	8.64787e-12	0.2	200	40	birth.M
HALLMARK_EPITHELIAL_MESENCHYMAL_TRANSITION	0.97531	0.995214	0.0247525	202	5	birth.M
HALLMARK_ESTROGEN_RESPONSE_EARLY	0.704411	0.819083	0.045	200	9	birth.M
HALLMARK_ESTROGEN_RESPONSE_LATE	0.347533	0.496734	0.06	200	12	birth.M
HALLMARK_FATTY_ACID_METABOLISM	0.00159709	0.0057039	0.113924	158	18	birth.M
HALLMARK_G2M_CHECKPOINT	1.16149e-06	8.29638e-06	0.144279	201	29	birth.M
HALLMARK_GLYCOLYSIS	0.104938	0.209875	0.075	200	15	birth.M
HALLMARK_HEDGEHOG_SIGNALING	0.878174	0.934227	0	36	0	birth.M
HALLMARK_HEME_METABOLISM	0.000175707	0.000798669	0.12	200	24	birth.M
HALLMARK_HYPOXIA	0.246425	0.410709	0.065	200	13	birth.M
HALLMARK_IL2_STAT5_SIGNALING	0.806797	0.896441	0.04	200	8	birth.M
HALLMARK_IL6_JAK_STAT3_SIGNALING	0.553656	0.69207	0.045977	87	4	birth.M
HALLMARK_INFLAMMATORY_RESPONSE	0.354129	0.496734	0.0597015	201	12	birth.M
HALLMARK_INTERFERON_ALPHA_RESPONSE	0.312138	0.487715	0.0618557	97	6	birth.M
HALLMARK_INTERFERON_GAMMA_RESPONSE	0.246425	0.410709	0.065	200	13	birth.M
HALLMARK_KRAS_SIGNALING_DN	0.999313	0.999313	0.01	200	2	birth.M
HALLMARK_KRAS_SIGNALING_UP	0.00243065	0.00759577	0.104478	201	21	birth.M
HALLMARK_MITOTIC_SPINDLE	0.0100056	0.0263304	0.095	200	19	birth.M
HALLMARK_MTORC1_SIGNALING	1.96228e-16	4.9057e-15	0.225	200	45	birth.M
HALLMARK_MYC_TARGETS_V1	3.7177e-17	1.85885e-15	0.23	200	46	birth.M
HALLMARK_MYC_TARGETS_V2	0.0450031	0.10228	0.103448	58	6	birth.M
HALLMARK_MYOGENESIS	0.940888	0.980092	0.03	200	6	birth.M
HALLMARK_NOTCH_SIGNALING	0.272066	0.438817	0.0625	32	2	birth.M
HALLMARK_OXIDATIVE_PHOSPHORYLATION	9.80818e-12	1.22602e-10	0.19	200	38	birth.M
HALLMARK_P53_PATHWAY	0.00228363	0.00759577	0.105	200	21	birth.M
HALLMARK_PANCREAS_BETA_CELLS	5.91308e-05	0.000295654	0.225	40	9	birth.M
HALLMARK_PEROXISOME	0.0709138	0.15416	0.0865385	104	9	birth.M
HALLMARK_PI3K_AKT_MTOR_SIGNALING	0.000275652	0.00114855	0.142857	105	15	birth.M
HALLMARK_PROTEIN_SECRETION	1.34573e-11	1.34573e-10	0.260417	96	25	birth.M
HALLMARK_REACTIVE_OXIGEN_SPECIES_PATHWAY	0.143484	0.275931	0.0816327	49	4	birth.M
HALLMARK_SPERMATOGENESIS	0.358659	0.496734	0.0592593	135	8	birth.M
HALLMARK_TGF_BETA_SIGNALING	0.367584	0.496734	0.0555556	54	3	birth.M
HALLMARK_TNFA_SIGNALING_VIA_NFKB	0.347533	0.496734	0.06	200	12	birth.M
HALLMARK_UNFOLDED_PROTEIN_RESPONSE	7.53271e-08	6.27726e-07	0.19469	113	22	birth.M
HALLMARK_UV_RESPONSE_DN	0.00146035	0.00561675	0.117241	145	17	birth.M
HALLMARK_UV_RESPONSE_UP	0.0369413	0.0879556	0.0880503	159	14	birth.M
HALLMARK_WNT_BETA_CATENIN_SIGNALING	0.0876734	0.182653	0.0952381	42	4	birth.M
HALLMARK_XENOBIOTIC_METABOLISM	0.463818	0.594638	0.055	200	11	birth.M
HALLMARK_ADIPOGENESIS	0.0973502	0.180278	0.065	200	13	adult.F
HALLMARK_ALLOGRAFT_REJECTION	0.0152895	0.0493672	0.08	200	16	adult.F
HALLMARK_ANDROGEN_RESPONSE	0.00307899	0.0192437	0.108911	101	11	adult.F
HALLMARK_ANGIOGENESIS	0.0905142	0.180278	0.0833333	36	3	adult.F
HALLMARK_APICAL_JUNCTION	0.00734994	0.028269	0.085	200	17	adult.F
HALLMARK_APICAL_SURFACE	0.626707	0.66671	0.0227273	44	1	adult.F
HALLMARK_APOPTOSIS	0.0443791	0.116787	0.0745342	161	12	adult.F
HALLMARK_BILE_ACID_METABOLISM	0.972433	0.972433	0.00892857	112	1	adult.F
HALLMARK_CHOLESTEROL_HOMEOSTASIS	0.691273	0.720076	0.027027	74	2	adult.F
HALLMARK_COAGULATION	0.127442	0.227576	0.0647482	139	9	adult.F
HALLMARK_COMPLEMENT	0.0597359	0.129861	0.0693069	202	14	adult.F
HALLMARK_DNA_REPAIR	0.725129	0.739927	0.0333333	150	5	adult.F
HALLMARK_E2F_TARGETS	0.0557422	0.126687	0.07	200	14	adult.F
HALLMARK_EPITHELIAL_MESENCHYMAL_TRANSITION	0.0167117	0.0493672	0.0792079	202	16	adult.F
HALLMARK_ESTROGEN_RESPONSE_EARLY	1.03288e-05	0.000172147	0.12	200	24	adult.F
HALLMARK_ESTROGEN_RESPONSE_LATE	3.10404e-07	1.55202e-05	0.135	200	27	adult.F
HALLMARK_FATTY_ACID_METABOLISM	0.221982	0.336422	0.056962	158	9	adult.F
HALLMARK_G2M_CHECKPOINT	0.251715	0.336422	0.0547264	201	11	adult.F
HALLMARK_GLYCOLYSIS	0.00734994	0.028269	0.085	200	17	adult.F
HALLMARK_HEDGEHOG_SIGNALING	0.0269036	0.0747321	0.111111	36	4	adult.F
HALLMARK_HEME_METABOLISM	0.00734994	0.028269	0.085	200	17	adult.F
HALLMARK_HYPOXIA	0.00144378	0.0103127	0.095	200	19	adult.F
HALLMARK_IL2_STAT5_SIGNALING	8.58643e-05	0.0010733	0.11	200	22	adult.F
HALLMARK_IL6_JAK_STAT3_SIGNALING	0.40028	0.444755	0.045977	87	4	adult.F
HALLMARK_INFLAMMATORY_RESPONSE	0.251715	0.336422	0.0547264	201	11	adult.F
HALLMARK_INTERFERON_ALPHA_RESPONSE	0.316214	0.385258	0.0515464	97	5	adult.F
HALLMARK_INTERFERON_GAMMA_RESPONSE	0.246477	0.336422	0.055	200	11	adult.F
HALLMARK_KRAS_SIGNALING_DN	0.00144378	0.0103127	0.095	200	19	adult.F
HALLMARK_KRAS_SIGNALING_UP	0.490424	0.53307	0.0447761	201	9	adult.F
HALLMARK_MITOTIC_SPINDLE	0.159853	0.266422	0.06	200	12	adult.F
HALLMARK_MTORC1_SIGNALING	0.356586	0.405212	0.05	200	10	adult.F
HALLMARK_MYC_TARGETS_V1	0.0557422	0.126687	0.07	200	14	adult.F
HALLMARK_MYC_TARGETS_V2	0.000374006	0.00374006	0.155172	58	9	adult.F
HALLMARK_MYOGENESIS	0.0973502	0.180278	0.065	200	13	adult.F
HALLMARK_NOTCH_SIGNALING	0.0167848	0.0493672	0.125	32	4	adult.F
HALLMARK_OXIDATIVE_PHOSPHORYLATION	0.00734994	0.028269	0.085	200	17	adult.F
HALLMARK_P53_PATHWAY	0.356586	0.405212	0.05	200	10	adult.F
HALLMARK_PANCREAS_BETA_CELLS	0.297177	0.380996	0.05	40	2	adult.F
HALLMARK_PEROXISOME	0.227167	0.336422	0.0576923	104	6	adult.F
HALLMARK_PI3K_AKT_MTOR_SIGNALING	0.23425	0.336422	0.0571429	105	6	adult.F
HALLMARK_PROTEIN_SECRETION	0.00593212	0.028269	0.104167	96	10	adult.F
HALLMARK_REACTIVE_OXIGEN_SPECIES_PATHWAY	0.204168	0.329304	0.0612245	49	3	adult.F
HALLMARK_SPERMATOGENESIS	0.315055	0.385258	0.0518519	135	7	adult.F
HALLMARK_TGF_BETA_SIGNALING	0.255681	0.336422	0.0555556	54	3	adult.F
HALLMARK_TNFA_SIGNALING_VIA_NFKB	0.0152895	0.0493672	0.08	200	16	adult.F
HALLMARK_UNFOLDED_PROTEIN_RESPONSE	0.0903529	0.180278	0.0707965	113	8	adult.F
HALLMARK_UV_RESPONSE_DN	1.44394e-06	3.60986e-05	0.144828	145	21	adult.F
HALLMARK_UV_RESPONSE_UP	0.138282	0.238418	0.0628931	159	10	adult.F
HALLMARK_WNT_BETA_CATENIN_SIGNALING	0.323617	0.385258	0.047619	42	2	adult.F
HALLMARK_XENOBIOTIC_METABOLISM	0.0557422	0.126687	0.07	200	14	adult.F
HALLMARK_ADIPOGENESIS	0.0823527	0.171568	0.06	200	12	adult.M
HALLMARK_ALLOGRAFT_REJECTION	0.612946	0.719251	0.035	200	7	adult.M
HALLMARK_ANDROGEN_RESPONSE	0.135364	0.243711	0.0594059	101	6	adult.M
HALLMARK_ANGIOGENESIS	0.788907	0.896485	0	36	0	adult.M
HALLMARK_APICAL_JUNCTION	0.00497371	0.016579	0.08	200	16	adult.M
HALLMARK_APICAL_SURFACE	0.284295	0.430751	0.0454545	44	2	adult.M
HALLMARK_APOPTOSIS	0.00132924	0.00738466	0.0931677	161	15	adult.M
HALLMARK_BILE_ACID_METABOLISM	0.514569	0.643211	0.0357143	112	4	adult.M
HALLMARK_CHOLESTEROL_HOMEOSTASIS	0.00106571	0.00680706	0.121622	74	9	adult.M
HALLMARK_COAGULATION	0.936718	0.975748	0.0143885	139	2	adult.M
HALLMARK_COMPLEMENT	0.859904	0.934679	0.0247525	202	5	adult.M
HALLMARK_DNA_REPAIR	0.000620393	0.00620393	0.1	150	15	adult.M
HALLMARK_E2F_TARGETS	0.338573	0.466199	0.045	200	9	adult.M
HALLMARK_EPITHELIAL_MESENCHYMAL_TRANSITION	0.992148	0.992148	0.00990099	202	2	adult.M
HALLMARK_ESTROGEN_RESPONSE_EARLY	0.612946	0.719251	0.035	200	7	adult.M
HALLMARK_ESTROGEN_RESPONSE_LATE	0.141352	0.243711	0.055	200	11	adult.M
HALLMARK_FATTY_ACID_METABOLISM	0.00108913	0.00680706	0.0949367	158	15	adult.M
HALLMARK_G2M_CHECKPOINT	0.231269	0.361358	0.0497512	201	10	adult.M
HALLMARK_GLYCOLYSIS	0.0229302	0.0545958	0.07	200	14	adult.M
HALLMARK_HEDGEHOG_SIGNALING	0.0640123	0.145483	0.0833333	36	3	adult.M
HALLMARK_HEME_METABOLISM	0.00497371	0.016579	0.08	200	16	adult.M
HALLMARK_HYPOXIA	0.000855049	0.00680706	0.09	200	18	adult.M
HALLMARK_IL2_STAT5_SIGNALING	0.338573	0.466199	0.045	200	9	adult.M
HALLMARK_IL6_JAK_STAT3_SIGNALING	0.504129	0.643211	0.0344828	87	3	adult.M
HALLMARK_INFLAMMATORY_RESPONSE	0.618556	0.719251	0.0348259	201	7	adult.M
HALLMARK_INTERFERON_ALPHA_RESPONSE	0.0214496	0.0545958	0.0824742	97	8	adult.M
HALLMARK_INTERFERON_GAMMA_RESPONSE	0.226544	0.361358	0.05	200	10	adult.M
HALLMARK_KRAS_SIGNALING_DN	0.971845	0.991678	0.015	200	3	adult.M
HALLMARK_KRAS_SIGNALING_UP	0.856776	0.934679	0.0248756	201	5	adult.M
HALLMARK_MITOTIC_SPINDLE	0.00212083	0.0106041	0.085	200	17	adult.M
HALLMARK_MTORC1_SIGNALING	0.338573	0.466199	0.045	200	9	adult.M
HALLMARK_MYC_TARGETS_V1	4.07999e-05	0.000679999	0.105	200	21	adult.M
HALLMARK_MYC_TARGETS_V2	0.918522	0.975748	0	58	0	adult.M
HALLMARK_MYOGENESIS	0.0823527	0.171568	0.06	200	12	adult.M
HALLMARK_NOTCH_SIGNALING	0.394215	0.518705	0.03125	32	1	adult.M
HALLMARK_OXIDATIVE_PHOSPHORYLATION	9.80928e-08	4.90464e-06	0.13	200	26	adult.M
HALLMARK_P53_PATHWAY	0.0229302	0.0545958	0.07	200	14	adult.M
HALLMARK_PANCREAS_BETA_CELLS	0.0872536	0.174507	0.075	40	3	adult.M
HALLMARK_PEROXISOME	0.00448017	0.016579	0.0961538	104	10	adult.M
HALLMARK_PI3K_AKT_MTOR_SIGNALING	0.00481868	0.016579	0.0952381	105	10	adult.M
HALLMARK_PROTEIN_SECRETION	0.220013	0.361358	0.0520833	96	5	adult.M
HALLMARK_REACTIVE_OXIGEN_SPECIES_PATHWAY	0.000184489	0.00230611	0.163265	49	8	adult.M
HALLMARK_SPERMATOGENESIS	0.344987	0.466199	0.0444444	135	6	adult.M
HALLMARK_TGF_BETA_SIGNALING	1.99601e-06	4.99003e-05	0.203704	54	11	adult.M
HALLMARK_TNFA_SIGNALING_VIA_NFKB	0.0229302	0.0545958	0.07	200	14	adult.M
HALLMARK_UNFOLDED_PROTEIN_RESPONSE	0.0213568	0.0545958	0.079646	113	9	adult.M
HALLMARK_UV_RESPONSE_DN	0.00337675	0.0153489	0.0896552	145	13	adult.M
HALLMARK_UV_RESPONSE_UP	0.136604	0.243711	0.0566038	159	9	adult.M
HALLMARK_WNT_BETA_CATENIN_SIGNALING	0.00799511	0.0249847	0.119048	42	5	adult.M
HALLMARK_XENOBIOTIC_METABOLISM	0.141352	0.243711	0.055	200	11	adult.M
HALLMARK_ADIPOGENESIS	0.0572871	0.138757	0.02	200	4	acquired
HALLMARK_ALLOGRAFT_REJECTION	0.615461	0.660508	0.005	200	1	acquired
HALLMARK_ANDROGEN_RESPONSE	0.000640542	0.00640542	0.049505	101	5	acquired
HALLMARK_ANGIOGENESIS	0.312622	0.489198	0	36	0	acquired
HALLMARK_APICAL_JUNCTION	0.342439	0.489198	0.01	200	2	acquired
HALLMARK_APICAL_SURFACE	0.367622	0.510587	0	44	0	acquired
HALLMARK_APOPTOSIS	0.233094	0.431655	0.0124224	161	2	acquired
HALLMARK_BILE_ACID_METABOLISM	0.110357	0.22991	0.0178571	112	2	acquired
HALLMARK_CHOLESTEROL_HOMEOSTASIS	0.00102169	0.00820741	0.0540541	74	4	acquired
HALLMARK_COAGULATION	0.422726	0.556219	0.00719424	139	1	acquired
HALLMARK_COMPLEMENT	0.620878	0.660508	0.0049505	202	1	acquired
HALLMARK_DNA_REPAIR	0.461209	0.576511	0.00666667	150	1	acquired
HALLMARK_E2F_TARGETS	0.615461	0.660508	0.005	200	1	acquired
HALLMARK_EPITHELIAL_MESENCHYMAL_TRANSITION	0.157825	0.303509	0.0148515	202	3	acquired
HALLMARK_ESTROGEN_RESPONSE_EARLY	0.00116511	0.00820741	0.035	200	7	acquired
HALLMARK_ESTROGEN_RESPONSE_LATE	1.73753e-07	8.68765e-06	0.06	200	12	acquired
HALLMARK_FATTY_ACID_METABOLISM	0.00131319	0.00820741	0.0379747	158	6	acquired
HALLMARK_G2M_CHECKPOINT	0.618177	0.660508	0.00497512	201	1	acquired
HALLMARK_GLYCOLYSIS	7.89318e-06	0.000131553	0.05	200	10	acquired
HALLMARK_HEDGEHOG_SIGNALING	0.312622	0.489198	0	36	0	acquired
HALLMARK_HEME_METABOLISM	7.89318e-06	0.000131553	0.05	200	10	acquired
HALLMARK_HYPOXIA	0.000245485	0.00306857	0.04	200	8	acquired
HALLMARK_IL2_STAT5_SIGNALING	0.00490097	0.0222771	0.03	200	6	acquired
HALLMARK_IL6_JAK_STAT3_SIGNALING	0.596308	0.660508	0	87	0	acquired
HALLMARK_INFLAMMATORY_RESPONSE	0.0582779	0.138757	0.0199005	201	4	acquired
HALLMARK_INTERFERON_ALPHA_RESPONSE	0.265692	0.47445	0.0103093	97	1	acquired
HALLMARK_INTERFERON_GAMMA_RESPONSE	0.153931	0.303509	0.015	200	3	acquired
HALLMARK_KRAS_SIGNALING_DN	0.342439	0.489198	0.01	200	2	acquired
HALLMARK_KRAS_SIGNALING_UP	0.618177	0.660508	0.00497512	201	1	acquired
HALLMARK_MITOTIC_SPINDLE	0.876469	0.876469	0	200	0	acquired
HALLMARK_MTORC1_SIGNALING	0.615461	0.660508	0.005	200	1	acquired
HALLMARK_MYC_TARGETS_V1	0.876469	0.876469	0	200	0	acquired
HALLMARK_MYC_TARGETS_V2	0.45354	0.576511	0	58	0	acquired
HALLMARK_MYOGENESIS	0.342439	0.489198	0.01	200	2	acquired
HALLMARK_NOTCH_SIGNALING	0.043154	0.126924	0.03125	32	1	acquired
HALLMARK_OXIDATIVE_PHOSPHORYLATION	0.00490097	0.0222771	0.03	200	6	acquired
HALLMARK_P53_PATHWAY	0.0572871	0.138757	0.02	200	4	acquired
HALLMARK_PANCREAS_BETA_CELLS	0.340693	0.489198	0	40	0	acquired
HALLMARK_PEROXISOME	0.0229785	0.071808	0.0288462	104	3	acquired
HALLMARK_PI3K_AKT_MTOR_SIGNALING	0.296353	0.489198	0.00952381	105	1	acquired
HALLMARK_PROTEIN_SECRETION	0.00322926	0.0179403	0.0416667	96	4	acquired
HALLMARK_REACTIVE_OXIGEN_SPECIES_PATHWAY	0.0914015	0.198699	0.0204082	49	1	acquired
HALLMARK_SPERMATOGENESIS	0.408386	0.551873	0.00740741	135	1	acquired
HALLMARK_TGF_BETA_SIGNALING	0.0184104	0.0613681	0.037037	54	2	acquired
HALLMARK_TNFA_SIGNALING_VIA_NFKB	0.0572871	0.138757	0.02	200	4	acquired
HALLMARK_UNFOLDED_PROTEIN_RESPONSE	0.692403	0.721254	0	113	0	acquired
HALLMARK_UV_RESPONSE_DN	0.0175837	0.0613681	0.0275862	145	4	acquired
HALLMARK_UV_RESPONSE_UP	0.0834399	0.189636	0.0188679	159	3	acquired
HALLMARK_WNT_BETA_CATENIN_SIGNALING	0.00932449	0.0388521	0.047619	42	2	acquired
HALLMARK_XENOBIOTIC_METABOLISM	0.0180455	0.0613681	0.025	200	5	acquired
HALLMARK_ADIPOGENESIS	0.052989	0.165591	0.025	200	5	intrinsic
HALLMARK_ALLOGRAFT_REJECTION	0.28065	0.409454	0.015	200	3	intrinsic
HALLMARK_ANDROGEN_RESPONSE	0.744872	0.771638	0	101	0	intrinsic
HALLMARK_ANGIOGENESIS	0.384973	0.520234	0	36	0	intrinsic
HALLMARK_APICAL_JUNCTION	8.48901e-05	0.00141483	0.05	200	10	intrinsic
HALLMARK_APICAL_SURFACE	0.448012	0.574375	0	44	0	intrinsic
HALLMARK_APOPTOSIS	0.0215754	0.0770548	0.0310559	161	5	intrinsic
HALLMARK_BILE_ACID_METABOLISM	0.444033	0.574375	0.00892857	112	1	intrinsic
HALLMARK_CHOLESTEROL_HOMEOSTASIS	0.632173	0.687145	0	74	0	intrinsic
HALLMARK_COAGULATION	0.558074	0.620082	0.00719424	139	1	intrinsic
HALLMARK_COMPLEMENT	0.286618	0.409454	0.0148515	202	3	intrinsic
HALLMARK_DNA_REPAIR	0.142781	0.264409	0.02	150	3	intrinsic
HALLMARK_E2F_TARGETS	0.0185007	0.0711566	0.03	200	6	intrinsic
HALLMARK_EPITHELIAL_MESENCHYMAL_TRANSITION	0.756205	0.771638	0.0049505	202	1	intrinsic
HALLMARK_ESTROGEN_RESPONSE_EARLY	0.131823	0.264409	0.02	200	4	intrinsic
HALLMARK_ESTROGEN_RESPONSE_LATE	0.052989	0.165591	0.025	200	5	intrinsic
HALLMARK_FATTY_ACID_METABOLISM	0.162799	0.266727	0.0189873	158	3	intrinsic
HALLMARK_G2M_CHECKPOINT	0.133807	0.264409	0.0199005	201	4	intrinsic
HALLMARK_GLYCOLYSIS	0.0185007	0.0711566	0.03	200	6	intrinsic
HALLMARK_HEDGEHOG_SIGNALING	0.384973	0.520234	0	36	0	intrinsic
HALLMARK_HEME_METABOLISM	0.131823	0.264409	0.02	200	4	intrinsic
HALLMARK_HYPOXIA	8.48901e-05	0.00141483	0.05	200	10	intrinsic
HALLMARK_IL2_STAT5_SIGNALING	0.131823	0.264409	0.02	200	4	intrinsic
HALLMARK_IL6_JAK_STAT3_SIGNALING	0.111591	0.264409	0.0229885	87	2	intrinsic
HALLMARK_INFLAMMATORY_RESPONSE	0.283631	0.409454	0.0149254	201	3	intrinsic
HALLMARK_INTERFERON_ALPHA_RESPONSE	0.730654	0.771638	0	97	0	intrinsic
HALLMARK_INTERFERON_GAMMA_RESPONSE	0.503424	0.585377	0.01	200	2	intrinsic
HALLMARK_KRAS_SIGNALING_DN	0.503424	0.585377	0.01	200	2	intrinsic
HALLMARK_KRAS_SIGNALING_UP	0.283631	0.409454	0.0149254	201	3	intrinsic
HALLMARK_MITOTIC_SPINDLE	0.000381652	0.00477064	0.045	200	9	intrinsic
HALLMARK_MTORC1_SIGNALING	0.131823	0.264409	0.02	200	4	intrinsic
HALLMARK_MYC_TARGETS_V1	0.131823	0.264409	0.02	200	4	intrinsic
HALLMARK_MYC_TARGETS_V2	0.00758947	0.0379474	0.0517241	58	3	intrinsic
HALLMARK_MYOGENESIS	0.503424	0.585377	0.01	200	2	intrinsic
HALLMARK_NOTCH_SIGNALING	0.0682183	0.200642	0.03125	32	1	intrinsic
HALLMARK_OXIDATIVE_PHOSPHORYLATION	0.00155396	0.0129497	0.04	200	8	intrinsic
HALLMARK_P53_PATHWAY	0.503424	0.585377	0.01	200	2	intrinsic
HALLMARK_PANCREAS_BETA_CELLS	0.0019719	0.014085	0.075	40	3	intrinsic
HALLMARK_PEROXISOME	0.163572	0.266727	0.0192308	104	2	intrinsic
HALLMARK_PI3K_AKT_MTOR_SIGNALING	0.0135748	0.0617038	0.0380952	105	4	intrinsic
HALLMARK_PROTEIN_SECRETION	0.138258	0.264409	0.0208333	96	2	intrinsic
HALLMARK_REACTIVE_OXIGEN_SPECIES_PATHWAY	0.000490292	0.00490292	0.0816327	49	4	intrinsic
HALLMARK_SPERMATOGENESIS	0.542257	0.616201	0.00740741	135	1	intrinsic
HALLMARK_TGF_BETA_SIGNALING	0.163246	0.266727	0.0185185	54	1	intrinsic
HALLMARK_TNFA_SIGNALING_VIA_NFKB	0.00568404	0.031578	0.035	200	7	intrinsic
HALLMARK_UNFOLDED_PROTEIN_RESPONSE	0.00418871	0.0261794	0.0442478	113	5	intrinsic
HALLMARK_UV_RESPONSE_DN	2.66211e-05	0.00133105	0.062069	145	9	intrinsic
HALLMARK_UV_RESPONSE_UP	0.165371	0.266727	0.0188679	159	3	intrinsic
HALLMARK_WNT_BETA_CATENIN_SIGNALING	0.108702	0.264409	0.0238095	42	1	intrinsic
HALLMARK_XENOBIOTIC_METABOLISM	0.933578	0.933578	0	200	0	intrinsic

## Sheet: GWAS intrinsic
GC accession	Trait	Associations	Date	PubmedID	UniqueGenes	Overlap intrinsic	Ratio overlap and genes in GWAS	Ratio genes in GWAS and genes tested	Fold change	Permutation P-value ( > )	Permutation P-value ( >= )	Genes intrinsic
GCST004787	coronary artery disease	72	2017-07-17	28714975	92	4	0.0434783	0.00913605	4.75898	0.0085	0.0424	PLPP3, CELSR2, ATP2B1, SMG6
GCST004131	inflammatory bowel disease	135	2017-01-09	28067908	181	1	0.00552486	0.0179742	0.307378	0.5921	0.8664	ADCY3
GCST004132	Crohn's disease	119	2017-01-09	28067908	156	1	0.00641026	0.0154916	0.41379	0.5277	0.8349	ADCY3
GCST004133	ulcerative colitis	80	2017-01-09	28067908	109	0	0	0.0108242	0	0.611	1
GCST007320	alzheimer's disease	108	2019-01-07	30617256	75	0	0	0.00744786	0	0.498	1
GCST002783	body mass index	634	2015-02-12	25673413	380	5	0.0131579	0.0377358	0.348684	0.1163	0.2417	ADCY3, EIF3H, SMG6, DNAJB4, GIPC2
GCST006979	heel bone mineral density	1103	2018-12-31	30598549	1214	15	0.0123558	0.120556	0.10249	0.1106	0.1712	EIF3E, PTPRJ, TMEM258, CCDC91, N4BP2L2, SAV1, SMG6, DOT1L, PPP6R2, PLPP3, CELSR2, CYBRD1, MBNL1, RBPJ, RREB1
GCST002647	height	173	2014-10-05	25282103	237	4	0.0168776	0.0235353	0.717122	0.1545	0.3206	GIPC2, PTPRJ, CCDC91, DOT1L
GCST007707	hypertension	106	2018-11-28	30487518	76	1	0.0131579	0.00754717	1.74342	0.1399	0.4882	ATP2B1
GCST005531	multiple sclerosis	126	2013-11-01	24076602	166	1	0.0060241	0.0164846	0.365438	0.5267	0.8329	SKAP2
GCST002318	rheumatoid arthritis	181	2013-12-25	24390342	130	1	0.00769231	0.0129096	0.595858	0.3645	0.7219	RBPJ
GCST006867	type ii diabetes mellitus	139	2018-07-27	30054458	207	4	0.0193237	0.0205561	0.940045	0.0398	0.1212	NOTCH2, MBNL1, ARL15, NIPSNAP2

## Sheet: GWAS acquired
GC accession	Trait	Associations	Date	PubmedID	UniqueGenes	Overlap acquired	Ratio overlap and genes in GWAS	Ratio genes in GWAS and genes tested	Fold change	Permutation P-value ( > )	Permutation P-value ( >= )	Genes acquired
GCST004787	coronary artery disease	72	2017-07-17	28714975	92	1	0.0108696	0.00913605	1.18974	0.2783	0.6416	JCAD
GCST004131	inflammatory bowel disease	135	2017-01-09	28067908	181	2	0.0110497	0.0179742	0.614755	0.2142	0.4745	IL1RL1, NR5A2
GCST004132	Crohn's disease	119	2017-01-09	28067908	156	2	0.0128205	0.0154916	0.827581	0.1698	0.4136	IL1RL1, PLCL1
GCST004133	ulcerative colitis	80	2017-01-09	28067908	109	1	0.00917431	0.0108242	0.847572	0.1665	0.528	NR5A2
GCST007320	alzheimer's disease	108	2019-01-07	30617256	75	0	0	0.00744786	0	0.419	1
GCST002783	body mass index	634	2015-02-12	25673413	380	0	0	0.0377358	0	0.928	1
GCST006979	heel bone mineral density	1103	2018-12-31	30598549	1214	9	0.00741351	0.120556	0.0614943	0.4306	0.5682	GRB10, SEMA3A, BNC2, KLF9, AHNAK, ARF3, VWA8, MACF1, ZFP36L2
GCST002647	height	173	2014-10-05	25282103	237	3	0.0126582	0.0235353	0.537841	0.2004	0.4002	BCKDHB, BCKDHA, GDF5
GCST007707	hypertension	106	2018-11-28	30487518	76	1	0.0131579	0.00754717	1.74342	0.0933	0.407	GUCY1B1
GCST005531	multiple sclerosis	126	2013-11-01	24076602	166	2	0.0120482	0.0164846	0.730875	0.165	0.4081	ZFP36L2, NCOA2
GCST002318	rheumatoid arthritis	181	2013-12-25	24390342	130	2	0.0153846	0.0129096	1.19172	0.0805	0.2692	SUOX, PTPN22
GCST006867	type ii diabetes mellitus	139	2018-07-27	30054458	207	3	0.0144928	0.0205561	0.705034	0.0648	0.1976	MACF1, ACSL1, C12orf43
